# Supplementary material for: Integrated analyses of metabolomics and transcriptomics reveal the potential regulatory roles of long non-coding RNAs in gingerol biosynthesis
Source: BMC Genomics. 2023 Aug 26;24:490. doi: 10.1186/s12864-023-09553-5 (PMC10464350; doi:10.1186/s12864-023-09553-5)
Supplement: Supplementary file 10 — Additional file 10: Table S1. The primer lists. Table S2. All metabolic profiles in the rhizomes of three main ginger cultivars. Table S3. The differentially accumulated metabolites in lshj vs. yj1h. Table S4. The differentially accumulated metabolites in tlbj vs. lshj. Table S5. The differentially accumulated metabolites in tlbj vs. yj1h. Table S6. Statistical analysis of the RNA-seq reads for the rhizomes of three ginger varieties with three biological replicates. Table S7. Alignment analysis of clean reads from the nine RNA-seq libraries with the ginger genome. Table S8. lncRNAs information in RNA-seq data. Table S9. The differentially expressed lncRNAs in the lshj vs. yj1h. Table S10. The differentially expressed lncRNAs in the tlbj vs. lshj. Table S11. The differentially expressed lncRNAs in the tlbj vs. yj1h. Table S12. The differentially expressed mRNAs in the lshj vs. yj1h. Table S13. The differentially expressed mRNAs in the tlbj vs. lshj. Table S14. The differentially expressed mRNAs in the tlbj vs. yj1h. Table S15. The analysis of cis-acting DEPCG targets of DELs in the lshj vs. yj1h. Table S16. The analysis of cis-acting DEPCG targets of DELs in the tlbj vs. lshj. Table S17. The analysis of cis-acting DEPCG targets of DELs in the tlbj vs. yj1h. Table S18. The analysis of trans-acting DEPCG targets of DELs in the three comparisons. Table S19. The coefficient analysis between metabolome and RNA-seq. Table S20. The coefficient analysis of 11 gingerol biosynthetic enzyme genes with 3 differentially accumulated gingerol analogs. Table S21. These cis-regulatory DELs to the 5 GBEGs associated with gingerol biosynthesis. Table S22. These trans-regulatory DELs to the 11 GBEGs associated with gingerol biosynthesis. Table S23. The coefficient analysis of 190 TFs genes with 3 differentially accumulated gingerol analogs. Table S24. These cis-regulatory DELs to the 83 TFs genes associated with gingerol biosynthesis. Table S25. These trans-regulatory DELs to the 170 TF [file 12864_2023_9553_MOESM10_ESM.xlsx]

## Sheet: Table S1
Table S1. The primer list
Gene name	Forward primer	Reverse primer
ZoLNC_008531	ACGTTCCCGTTTAGTGCATGA	TGGCAAGGGAAACTAACCGT
ZoLNC_003668	GGAGAGAGTTGGAGCACACC	CCACCCATTGGACCGTAGTC
ZoLNC_002194	GTTTGTTGGAAGAGGCTGCG	TTTATAGTGCGGAGGGCACC
ZoLNC_008529	TTCCTCCGTCGGCTGTAAGT	CCACAGTCCAGTCACCACAC
ZoLNC_011938	TGTCGGCGAAGGGTTTATCC	CCTCGGTTCCTTGGACTCAC
ZoLNC_006429	GGTTGTAGACGTTGTCGGGT	CCACCCATTGGACCGTAGTC
ZoLNC_010979	GCACCCACGTAACCTAGCAT	CGAGTGAAGAGGCCGATGAG
ZoLNC_007353	AGGTTGTGCACAGGATCAGG	CGAGCCTATGGTCGAATCCC
ZoLNC_000552	CTTTAGATGGGCCGGACACG	ATCACCTTTAGGCACCCGAC
ZoLNC_005593	ACTATGGTTGAGCCCATCGC	GAGTCACCTGACCAACGGAG
ZoLNC_000739	TATGCCATGACTGGCTTGTGT	GTCAATCCACGGATCTAGGGC
ZoPAL1	TTCGGCTCCGGAAAGGATTC	AGAGTGTTAACGCGGACGAG
ZoPAL2	ACTGCTCCGAGCTCCAATTC	TCCAGGTGTCGTAGGTCGAT
ZoPAL2-like	TTGGCACGTTCTATCCGACC	TTAAACAGAGAGGCGCCGAG
ZoPAL3	AGCCATCGGCAAGCTAATGT	CTGGAGCTCGGAGCAATAGG
ZoPAL6	CGATCCCCAACAGGATCTCG	TGGATCGATCACCTTCCCCT
ZoPAL-like	TCTCCATGGACAACATCCGC	GACCGTTGTTGGTTTCGTCG
ZoCSE7	GATATGGCGTGGAATGCAGC	CCCATCGACTTCCCATGTCC
ZoAOR1	ACATACGTCGAGGATGTCGC	TGATTCACTCCCGGGCAATC
Zo4CL-4	ATGGGATCGTACTTGACGCC	CGAAGCAGTAATCGTGCAGC
Zo4CL-like	GCCACCCATCGTAACCTCAT	AAGACGTGGAACATCGGGAC
ZoPKS	CTCTCTTCCTCCGTCAACCG	GTTGTTCTCGGCGATGTCCT

## Sheet: Table S2
Table S2. The The metabolic profiles in the rhizomes of three main ginger varieties
Index	Q1 (Da)	Q3 (Da)	Molecular Weight (Da)	Formula	Ionization model	Compounds	Class I	Class II	CAS	tlbj-1	tlbj-2	tlbj-3	lshj-1	lshj-2	lshj-3	yj1h-1	yj1h-2	yj1h-3	cpd_ID	kegg_map
mws0258	132.1	86	131.095	C6H13NO2	[M+H]+	L-Isoleucine*	Amino acids and derivatives	Amino acids and derivatives	73-32-5	109740000	114600000	111610000	109770000	111840000	109990000	95477000	94847000	95785000	C00407	ko00280,ko00290,ko00460,ko00960,ko00966,ko00970,ko01100,ko01110,ko01210,ko01230,ko02010
mws0227	132.1	86.2	131.095	C6H13NO2	[M+H]+	L-Leucine*	Amino acids and derivatives	Amino acids and derivatives	61-90-5	108960000	113640000	110830000	110400000	111870000	112020000	94442000	94538000	96363000	C00123	ko00280,ko00290,ko00966,ko00970,ko01100,ko01110,ko01210,ko01230,ko02010
mws0281	191.02	111.01	192.027	C6H8O7	[M-H]-	Citric Acid*	Organic acids	Organic acids	77-92-9	102500000	95518000	98001000	102700000	105160000	106300000	108810000	112010000	114530000	C00158	ko00020,ko00250,ko00630,ko01100,ko01110,ko01200,ko01210,ko01230,ko01240
mws1560	293.18	99.1	294.183	C17H26O4	[M-H]-	[6]-Gingerol	Phenolic acids	Phenolic acids	23513-14-6	80755000	81363000	81429000	76771000	77954000	79684000	82953000	80777000	79289000	C10462	ko00945,ko01110
Hmsp007613	321.2	137.06	320.199	C19H28O4	[M+H]+	[8]-Gingerdione	Phenolic acids	Phenolic acids	77334-06-6	77067000	78566000	78697000	73261000	75547000	70838000	68558000	68966000	69548000	--	--
Hmsp005815	277.17	177.09	276.173	C17H24O3	[M+H]+	[6]-Shogaol	Phenolic acids	Phenolic acids	555-66-8	75208000	78651000	75186000	77618000	75322000	71603000	76625000	77627000	73060000	C10494	--
Hmsp007962	333.24	177.09	332.235	C21H32O3	[M+H]+	[10]-Shogaol	Phenolic acids	Phenolic acids	36752-54-2	66582000	67074000	65714000	65821000	65950000	61415000	36925000	38267000	38111000	--	--
Hmpn003232	373.17	179.07	374.173	C21H26O6	[M-H]-	5-Hydroxy-1,7-bis(4-hydroxy-3-methoxyphenyl)heptan-3-one	Others	Others	-	60983000	61907000	61659000	58946000	59596000	60714000	60703000	59998000	59885000	--	--
mws0256	118.09	72.1	117.079	C5H11NO2	[M+H]+	L-Valine	Amino acids and derivatives	Amino acids and derivatives	72-18-4	60160000	55117000	58455000	78587000	79216000	79622000	63010000	64015000	63704000	C00183	ko00280,ko00290,ko00311,ko00460,ko00770,ko00966,ko00970,ko01100,ko01110,ko01210,ko01230,ko01240,ko02010
mws1559	321.21	127	322.214	C19H30O4	[M-H]-	8-Gingerol	Others	Others	23513-08-8	57368000	54608000	55814000	48667000	52708000	52057000	41461000	41440000	41431000	C17495	--
pme0021	166.09	120.08	165.07	C9H11NO2	[M+H]+	L-Phenylalanine	Amino acids and derivatives	Amino acids and derivatives	63-91-2	57008000	56590000	55719000	61184000	64063000	62635000	55229000	55980000	55619000	C00079	ko00360,ko00400,ko00460,ko00940,ko00960,ko00966,ko00970,ko00998,ko01100,ko01110,ko01210,ko01230,ko02010
mws1561	349.24	56.9	350.246	C21H34O4	[M-H]-	[10]-Gingerol	Phenolic acids	Phenolic acids	23513-15-7	55467000	53129000	53485000	46242000	51801000	48631000	14862000	14118000	14322000	C17496	--
pmp001251	520.34	184.07	519.332	C26H50NO7P	[M+H]+	LysoPC 18:2(2n isomer)	Lipids	LPC	-	49883000	49298000	52553000	62561000	60384000	58452000	59677000	61039000	60251000	--	--
Rfmb319	130.09	84.08	129.079	C6H11NO2	[M+H]+	Pipecolic acid	Amino acids and derivatives	Amino acids and derivatives	4043-87-2	46595000	46556000	47963000	50067000	43270000	50500000	60790000	62314000	60249000	C00408	ko00310,ko00960,ko01100,ko01110
pme0026	147.11	84	146.106	C6H14N2O2	[M+H]+	L-Lysine	Amino acids and derivatives	Amino acids and derivatives	56-87-1	45361000	36122000	37448000	36664000	38265000	42624000	28291000	29123000	29673000	C00047	ko00300,ko00310,ko00780,ko00960,ko00970,ko01100,ko01110,ko01210,ko01230,ko02010
mws0470	117.02	73	118.027	C4H6O4	[M-H]-	Methylmalonic acid*	Organic acids	Organic acids	516-05-2	43924000	44243000	44396000	41580000	41718000	42128000	47332000	48708000	46219000	C02170	ko00240,ko00280,ko00640,ko01100
mws0192	117.02	73	118.027	C4H6O4	[M-H]-	Succinic acid*	Organic acids	Organic acids	110-15-6	42801000	43284000	43444000	41145000	41106000	41805000	47716000	47367000	47227000	C00042	ko00020,ko00190,ko00250,ko00310,ko00350,ko00360,ko00620,ko00630,ko00640,ko00650,ko00760,ko00920,ko01100,ko01110,ko01200
pme0193	147.08	84	146.069	C5H10N2O3	[M+H]+	L-Glutamine	Amino acids and derivatives	Amino acids and derivatives	56-85-9	40799000	36857000	37759000	42089000	38896000	42524000	28683000	27367000	28720000	C00064	ko00220,ko00230,ko00240,ko00250,ko00630,ko00750,ko00910,ko00970,ko01100,ko01230,ko01240,ko02010
pme2827	239	223	240.245	C16H32O	[M-H]-	Palmitaldehyde	Lipids	Free fatty acids	629-80-1	36961000	36390000	36279000	32302000	32683000	34205000	41358000	41081000	42074000	C00517	ko00071
Hmpp002994	357.17	177.09	356.162	C21H24O5	[M+H]+	Gingerenone A	Others	Others	128700-97-0	36160000	40753000	38900000	33054000	39453000	37809000	32282000	31351000	33160000	C10460	--
Zmyn000453	191.02	111.01	192.027	C6H8O7	[M-H]-	Isocitric Acid*	Organic acids	Organic acids	320-77-4	34722000	33819000	29569000	28776000	29947000	30977000	43002000	39708000	40578000	C00311	ko00020,ko00630,ko01100,ko01110,ko01200,ko01210,ko01230,ko01240
mws0018	203.22	83	202.216	C10H26N4	[M+H]+	Spermine	Alkaloids	Phenolamine	71-44-3	33775000	32188000	34524000	30060000	31542000	28763000	33047000	33379000	35472000	C00750	ko00330,ko00410,ko00480,ko00770,ko01100,ko01240
mws0275	133.01	71.01	134.022	C4H6O5	[M-H]-	L-Malic acid	Organic acids	Organic acids	97-67-6	33436000	32168000	32247000	38531000	38428000	40148000	38605000	37715000	39340000	C00149	ko00020,ko00620,ko00630,ko00710,ko01100,ko01110,ko01200
pme0006	116.07	70.1	115.063	C5H9NO2	[M+H]+	L-Proline	Amino acids and derivatives	Amino acids and derivatives	147-85-3	32930000	33090000	33204000	41874000	40240000	42537000	17414000	17525000	16785000	C00148	ko00330,ko00332,ko00970,ko01100,ko01110,ko01230,ko02010
Hmsp006240	293.17	137.06	292.167	C17H24O4	[M+H]+	[6]-Gingerdione	Phenolic acids	Phenolic acids	61871-71-4	32361000	32275000	33286000	29726000	30237000	30569000	35155000	34018000	33941000	C10459	--
pmp001273	520.34	184.07	519.332	C26H50NO7P	[M+H]+	LysoPC 18:2	Lipids	LPC	-	29981000	29413000	29846000	36629000	36225000	34718000	42111000	42739000	42314000	--	--
pme0230	268.1	136.06	267.097	C10H13N5O4	[M+H]+	Adenosine	Nucleotides and derivatives	Nucleotides and derivatives	58-61-7	26363000	24393000	26099000	14306000	14172000	15145000	8622900	8583400	8152900	C00212	ko00230,ko01100,ko02010
Lmhp010190	522.36	184.07	521.348	C26H52NO7P	[M+H]+	LysoPC 18:1(2n isomer)	Lipids	LPC	-	25999000	26817000	26226000	53847000	53406000	50634000	30731000	29846000	29234000	--	--
Hmsp008976	361.27	177.09	360.266	C23H36O3	[M+H]+	[12]-Shogaol	Phenolic acids	Phenolic acids	99742-10-6	21870000	22061000	21630000	18725000	17891000	18790000	3160000	3094000	3222700	--	--
Hmjp004041	371.15	177.05	370.141	C21H22O6	[M+H]+	Dihydrocurcumin	Others	Others	76474-56-1	21291000	20360000	19890000	20790000	20914000	21790000	22618000	22005000	22089000	--	--
pmb0484	104.1	60.1	103.091	C5H13NO	[M+H]+	Choline	Alkaloids	Alkaloids	62-49-7	20360000	18799000	19222000	13167000	13710000	14275000	15557000	14945000	15815000	C00114	ko00260,ko00564,ko01100,ko02010
mws1489	283.26	283.26	284.272	C18H36O2	[M-H]-	Stearic Acid	Lipids	Free fatty acids	57-11-4	20009000	16631000	18059000	17958000	18508000	14962000	11661000	17656000	16093000	C01530	ko00061,ko01040
Hmpn002947	405.19	390.16	406.199	C22H30O7	[M-H]-	3,5-Dihydroxy-meodah	Others	Others	145888-84-2	18477000	17991000	17513000	11854000	11890000	12669000	13078000	13130000	12015000	--	--
pmb0855	496.34	184.07	495.332	C24H50NO7P	[M+H]+	LysoPC 16:0	Lipids	LPC	17364-16-8	18132000	17183000	19172000	20940000	19182000	19719000	7834800	7436200	7411000	--	--
mws0366	277.22	277.22	278.225	C18H30O2	[M-H]-	γ-Linolenic Acid*	Lipids	Free fatty acids	506-26-3	17679000	16998000	17239000	16940000	16889000	16989000	29509000	29027000	27147000	C06426	ko00591,ko01040,ko01100
Hmsp007678	507.27	137.06	506.288	C28H42O8	[M+H]+	Methyl-diacetoxy-[8]-gingerdiol	Phenolic acids	Phenolic acids	-	17439000	17327000	17704000	15420000	15272000	14939000	15864000	15094000	15749000	--	--
Hmsp006419	279.19	137.06	278.188	C17H26O3	[M+H]+	[6]-Paradol	Phenolic acids	Phenolic acids	27113-22-0	17346000	18024000	18640000	17567000	17665000	16475000	13088000	13825000	13189000	C10482	--
Hmpp003343	355.15	137.05	354.147	C21H22O5	[M+H]+	1,7-Bis(4-Hydroxy-3-Methoxyphenyl)Hepta-4,6-Dien-3-One	Phenolic acids	Phenolic acids	-	16718000	17895000	17593000	18138000	17261000	18384000	17815000	16407000	17085000	--	--
pme2828	140	99	139.027	C6H5NO3	[M+H]+	4-Nitrophenol	Phenolic acids	Phenolic acids	100-02-7	16649000	12181000	13373000	15302000	13764000	13533000	10046000	8972300	9124700	C00870	--
mws0367	277.22	277.22	278.225	C18H30O2	[M-H]-	α-Linolenic Acid*	Lipids	Free fatty acids	463-40-1	15336000	14668000	15014000	15164000	14606000	13685000	26012000	25720000	24900000	C06427	ko00592,ko01040,ko01100,ko01110
mws0001	133.06	74	132.054	C4H8N2O3	[M+H]+	L-Asparagine	Amino acids and derivatives	Amino acids and derivatives	70-47-3	15262000	16279000	16958000	17405000	15551000	17581000	9736800	7706100	8691100	C00152	ko00250,ko00460,ko00970,ko01100,ko01110,ko01230
mws0277	191.06	85	192.063	C7H12O6	[M-H]-	Quinic Acid	Organic acids	Organic acids	77-95-2	13867000	13963000	12617000	11313000	10919000	12461000	24140000	22107000	22153000	C00296	ko00400,ko01100
Hmsp006378	309.2	177.09	308.199	C18H28O4	[M+H]+	Methyl-[6]-gingerol	Phenolic acids	Phenolic acids	61914-52-1	13861000	13048000	13561000	13505000	13004000	13669000	7849500	7583300	7581300	--	--
Hmpn002991	375.18	135.04	376.189	C21H28O6	[M-H]-	1,7-Bis(4-hydroxy-3-methoxyphenyl)heptane-3,5-diol	Phenolic acids	Phenolic acids	-	13567000	13262000	14198000	8307300	8375500	8410500	9601800	9331800	9560400	--	--
Hmsp006266	291.2	177.06	290.188	C18H26O3	[M+H]+	Methyl-[6]-Shogaol	Phenolic acids	Phenolic acids	-	13121000	10906000	10765000	9682900	9638900	8655300	8174100	7448200	8854800	--	--
Hmsp004517	267.15	137.06	266.152	C15H22O4	[M+H]+	[4]-Gingerol	Phenolic acids	Phenolic acids	77398-90-4	12863000	12546000	11452000	10327000	10014000	10010000	9531900	9330300	9310100	--	--
mws0119	227.2	227.2	228.209	C14H28O2	[M-H]-	Myristic Acid	Lipids	Free fatty acids	544-63-8	12698000	12005000	12179000	9722400	9446300	8798000	8978300	9973100	9258600	C06424	ko00061,ko01100
Hmsp007050	353.23	151.07	352.189	C19H28O6	[M+H]+	[4]-Gingerdiol	Phenolic acids	Phenolic acids	863780-88-5	12638000	13427000	12602000	13217000	15739000	11943000	8101000	7299500	7799600	--	--
Hmsp007106	335.26	151.07	334.251	C21H34O3	[M+H]+	[10]-Paradol	Phenolic acids	Phenolic acids	36700-48-8	12050000	12134000	11989000	13705000	12572000	15843000	7471400	7409700	7016900	--	--
pmp001281	522.36	184.07	521.348	C26H52NO7P	[M+H]+	LysoPC 18:1	Lipids	LPC	-	11852000	11496000	11486000	17712000	16905000	17660000	10519000	9849900	9744500	--	--
Hmpn003185	403.18	179.07	404.184	C22H28O7	[M-H]-	5-Hydroxy-1-(4-hydroxy-3,5-dimethoxyphenyl)-7-(4-hydroxy-3-methoxyphenyl)heptan-3-one*	Others	Others	-	11645000	11752000	11870000	9981700	10185000	9900500	11734000	11787000	11679000	--	--
Lmbn000198	133.01	71.01	134.022	C4H6O5	[M-H]-	3-Dehydro-L-Threonic Acid*	Organic acids	Organic acids	-	11581000	11132000	12057000	16090000	15825000	15825000	16350000	15553000	14825000	C03064	ko00053,ko01100
pme1210	150.06	61	149.051	C5H11NO2S	[M+H]+	L-Methionine	Amino acids and derivatives	Amino acids and derivatives	63-68-3	11017000	10622000	9349300	13002000	13206000	12231000	5918500	6029300	6338700	C00073	ko00270,ko00966,ko00970,ko01100,ko01110,ko01210,ko01230,ko01240
pmb0874	478.29	337.27	477.286	C23H44NO7P	[M+H]+	LysoPE 18:2(2n isomer)	Lipids	LPE	-	11003000	10544000	9797800	14671000	13923000	14792000	8004900	6906500	6921900	--	--
Lmgp000796	150.06	61.01	149.048	C8H7NO2	[M+H]+	4-Hydroxymandelonitrile	Alkaloids	Alkaloids	13093-65-7	10555000	9863400	10509000	14176000	13293000	13626000	6517000	6444600	6613400	C00650	--
pmc0274	167.1	121.1	166.031	C6H6N4S	[M+H]+	6-Methylmercaptopurine	Nucleotides and derivatives	Nucleotides and derivatives	50-66-8	9913100	9582000	9553900	14185000	14491000	14050000	8207300	8395400	7890800	C16614	--
mws0250	182.08	136.1	181.074	C9H11NO3	[M+H]+	L-Tyrosine	Amino acids and derivatives	Amino acids and derivatives	60-18-4	9728000	9718000	8459500	10696000	10740000	10980000	5621700	5292300	5778100	C00082	ko00130,ko00261,ko00350,ko00360,ko00400,ko00460,ko00730,ko00940,ko00950,ko00965,ko00966,ko00970,ko00998,ko01100,ko01110,ko01210,ko01230,ko01240
mws0879	319.23	257.23	320.235	C20H32O3	[M-H]-	12S-Hydroxy-5Z,8Z,10E,14Z-eicosatetraenoic acid	Lipids	Free fatty acids	54397-83-0	9433100	10089000	9867700	13667000	13276000	13604000	15587000	16051000	15910000	C14777	ko00590
pma2987	142.1	124.09	141.09	C6H11N3O	[M+H]+	Histidinol	Alkaloids	Alkaloids	501-28-0	9231400	9533000	9487200	8735800	8642100	8874500	9138500	8920000	9526500	C00860	ko00340,ko01100,ko01110,ko01230
pme2679	132	86	131.095	C6H13NO2	[M+H]+	L-Allo-isoleucine*	Amino acids and derivatives	Amino acids and derivatives	1509-34-8	8886400	12232000	14450000	24903000	24783000	24710000	13170000	12631000	13704000	C21096	--
mws5040	365.11	203.05	364.078	C12H21O11Na	[M+H]+	Turanose	Others	Saccharides and Alcohols	547-25-1	8863200	10161000	11254000	7785000	8809000	6804500	7453100	8010000	6428700	C19636	--
Lmxp011770	279.16	149.02	278.152	C16H22O4	[M+H]+	Diisobutyl phthalate*	Phenolic acids	Phenolic acids	84-69-5	7957000	7460700	6459200	6777400	6936200	7136300	8871900	9060900	8664800	C15205	--
Hmsp007523	319.22	191.1	318.219	C20H30O3	[M+H]+	Methyl-[8]-Shogaol	Phenolic acids	Phenolic acids	863780-79-4	7517800	7562200	7711300	8964700	9905300	8388200	7567000	7629800	7179500	--	--
Lmlp012720	279.16	149.02	278.152	C16H22O4	[M+H]+	Dibutyl phthalate*	Phenolic acids	Phenolic acids	84-74-2	6958700	6472300	6668100	6674900	6598400	6839100	8669400	8377900	8317100	C14214	--
Hmpp002596	391.17	137.05	390.168	C21H26O7	[M+H]+	5'-Hydroxyhexahydrocurcumin	Others	Others	-	6378400	5892100	6060400	4705400	4854200	4827000	6458400	6139700	6420100	--	--
pmp001198	132.1	57.1	131.095	C6H13NO2	[M+H]+	6-Deoxyfagomine	Alkaloids	Alkaloids	197449-09-5	6087600	5960000	5646300	8406500	8229300	8642900	4713500	4574900	4659800	--	--
pme0014	148.06	84	147.053	C5H9NO4	[M+H]+	L-Glutamic acid	Amino acids and derivatives	Amino acids and derivatives	56-86-0	6010000	5172300	5855100	6209800	6621100	6688400	5342000	4435900	4981700	C00025	ko00220,ko00250,ko00330,ko00332,ko00340,ko00430,ko00480,ko00524,ko00630,ko00650,ko00660,ko00860,ko00910,ko00970,ko01100,ko01110,ko01200,ko01210,ko01230,ko01240,ko02010
pmb0876	454.29	313.27	453.286	C21H44NO7P	[M+H]+	LysoPE 16:0	Lipids	LPE	53862-35-4	5923900	5361700	5614900	4069800	4105800	4020300	835470	730660	774320	--	--
mws1661	609.18	301	608.174	C28H32O15	[M+H]+	Diosmetin-7-O-rutinoside (Diosmin)	Flavonoids	Flavonoid	520-27-4	5815500	5570500	5309100	11273000	11987000	12173000	2451300	2555400	2745000	C10039	--
pme1178	284.1	152	283.092	C10H13N5O5	[M+H]+	Guanosine	Nucleotides and derivatives	Nucleotides and derivatives	118-00-3	5552800	5981600	5744900	4973400	4291600	4755500	3348200	3557100	3553600	C00387	ko00230,ko01100,ko02010
Hmqp004104	369.13	177.05	368.126	C21H20O6	[M+H]+	Pharbinilic Acid	Organic acids	Organic acids	-	5544200	5402800	5644200	8894600	9617400	9999900	7169600	8721900	8472400	--	--
Hmjp003948	341.14	177.05	340.131	C20H20O5	[M+H]+	Dihydrodemethoxy curcumin	Others	Others	-	5477500	5792600	5716800	7303300	7334500	7345000	6855100	7573100	7289000	--	--
mws0237	187.1	125	188.105	C9H16O4	[M-H]-	Azelaic acid	Organic acids	Organic acids	123-99-9	5304700	5036900	5296400	2614200	2498100	2630700	910170	992290	993540	C08261	--
pme0040	136.06	119	135.054	C5H5N5	[M+H]+	Adenine	Nucleotides and derivatives	Nucleotides and derivatives	73-24-5	5265700	5560100	5156400	3740000	3505600	3444200	2116800	2178200	2300800	C00147	ko00230,ko00908,ko01100
pme1474	298.1	136	297.09	C11H15N5O3S	[M+H]+	5'-Deoxy-5'-(methylthio)adenosine	Nucleotides and derivatives	Nucleotides and derivatives	2457-80-9	5231800	4915300	5085800	4390400	4184900	4518400	5060800	5063400	4996800	C00170	ko00270,ko00908,ko01100
pmb0881	478.29	337.27	477.286	C23H44NO7P	[M+H]+	LysoPE 18:2	Lipids	LPE	-	5009400	4839000	4861900	3744000	3846000	4298600	2619500	2382500	2403100	--	--
mws0219	132.03	88	133.038	C4H7NO4	[M-H]-	L-Aspartic Acid	Amino acids and derivatives	Amino acids and derivatives	56-84-8	4710600	5194800	4853800	7819700	7613800	7737300	5494600	5952000	5526500	C00049	ko00220,ko00250,ko00260,ko00261,ko00270,ko00300,ko00340,ko00410,ko00460,ko00710,ko00760,ko00770,ko00970,ko01100,ko01110,ko01200,ko01210,ko01230,ko01240,ko02010
pmb0464	458.1	116.3	457.143	C16H27NO14	[M+H]+	L-Aspartic acid-O-diglucoside	Amino acids and derivatives	Amino acids and derivatives	-	4634700	4339100	4451800	5160600	5331500	5759300	2464200	2582800	2463300	--	--
mws0260	175.12	116	174.112	C6H14N4O2	[M+H]+	L-Arginine	Amino acids and derivatives	Amino acids and derivatives	74-79-3	4558500	4503200	5122900	7337900	7691700	7663600	7990900	8075800	8392300	C00062	ko00220,ko00261,ko00330,ko00472,ko00970,ko01100,ko01110,ko01230,ko02010
pmb0782	86.1	69.2	85.089	C5H11N	[M+H]+	Piperidine	Alkaloids	Alkaloids	110-89-4	4557300	4470700	4497300	6545700	6706700	6670500	3258600	3419700	3596300	C01746	ko00960
mws0851	143.11	143.11	166.097	C8H15NaO2	[M-Na]-	Sodium Valproate	Others	Others	1069-66-5	4487500	4473400	4536900	2211500	2271900	2290500	1730600	1820200	1719900	--	--
pmn001517	329.12	167	330.131	C15H22O8	[M-H]-	3,4,5-Trimethoxyphenyl-1-O-Glucoside	Phenolic acids	Phenolic acids	-	4411700	4151200	4348200	2993800	2972400	3251700	3218600	3521900	3521200	--	--
Hmyp009454	221.19	119.08	220.182	C15H24O	[M+H]+	Nootkatol	Terpenoids	Sesquiterpenoids	50763-67-2	4097900	4019200	3985500	3384400	3197800	3347200	1854400	1826700	1824400	--	--
mws0230	120.07	74	119.058	C4H9NO3	[M+H]+	L-Threonine	Amino acids and derivatives	Amino acids and derivatives	72-19-5	3965000	2975500	3669600	5056600	5066800	5660200	3119000	2852600	3004200	C00188	ko00260,ko00261,ko00290,ko00860,ko00970,ko01100,ko01110,ko01230,ko02010
mws0458	151.04	136	152.047	C8H8O3	[M-H]-	Vanillin	Phenolic acids	Phenolic acids	121-33-5	3926200	3656800	3803700	9382200	9744600	9096100	7929400	7995400	7793000	C00755	ko00998,ko01100,ko01110
pmb0854	518.32	184.07	517.317	C26H48NO7P	[M+H]+	LysoPC 18:3	Lipids	LPC	-	3555800	3224500	3631100	4758200	4753400	4810600	9653300	9439300	9275600	--	--
mws1491	279.23	279.23	280.24	C18H32O2	[M-H]-	Linoleic acid	Lipids	Free fatty acids	60-33-3	3516900	3837400	3644800	3076900	2863800	2809800	3609900	3417800	4166600	C01595	ko00591,ko01040,ko01100
pmb0865	518.32	184.07	517.317	C26H48NO7P	[M+H]+	LysoPC 18:3(2n isomer)	Lipids	LPC	-	3495300	3399400	3239700	4976100	5037700	4638000	10029000	10037000	9418200	--	--
mws0671	120.07	74.1	119.058	C4H9NO3	[M+H]+	L-Homoserine	Organic acids	Organic acids	672-15-1	3295400	2917900	3373300	4957200	4331900	4093300	2279400	2622400	2561700	C00263	ko00260,ko00270,ko00300,ko00920,ko01100,ko01110,ko01230
pme2296	369.13	285	368.126	C21H20O6	[M+H]+	Curcumin	Others	Others	458-37-7	3012700	3071600	3189200	4984800	5273700	5373600	3924600	4700900	4843300	C10443	ko00945,ko01110
mws0576	103.04	59.1	104.047	C4H8O3	[M-H]-	3-Hydroxybutyric acid	Organic acids	Organic acids	300-85-6	2968900	2752300	2823600	3707100	4363100	3835500	4128600	4030300	4502500	C01089	ko00072,ko00650,ko01100
pmp001080	609.18	463.12	608.174	C28H32O15	[M+H]+	Diosmetin-7-O-Neohesperidoside (Neodiosmin)	Flavonoids	Flavonoid	38665-01-9	2937000	2545400	2583400	5824000	5607200	6075200	1344400	1485700	1406600	--	--
Hmsp005892	249.14	137.06	248.141	C15H20O3	[M+H]+	[4]-Shogaol	Phenolic acids	Phenolic acids	-	2913200	2989100	3030700	2540300	2397400	2368800	2975000	2966500	2933300	--	--
pme2617	166.05	102	165.046	C5H11NO3S	[M+H]+	L-Methionine Sulfoxide	Amino acids and derivatives	Amino acids and derivatives	3226-65-1	2904500	2664800	3071600	2922400	2930700	2934000	2805500	2916400	2875600	C02989	ko00270
pme1975	103	59	104.06	C3H4O4	[M-H]-	Malonic acid	Organic acids	Organic acids	141-82-2	2704700	2615900	2565900	3579500	3672800	3454900	4003100	4059300	3913700	C00383	ko00061,ko00240,ko00410,ko01100,ko01212
pme3017	104.07	58	103.063	C4H9NO2	[M+H]+	2-Aminoisobutyric acid*	Amino acids and derivatives	Amino acids and derivatives	62-57-7	2699100	2238500	2246300	2408900	2211800	2304000	1767900	1881400	1890200	C03665	--
pmd0132	496.34	184.07	495.332	C24H50NO7P	[M+H]+	LysoPC 16:0(2n isomer)	Lipids	LPC	-	2664100	2577500	2555700	2041800	2128800	2112300	1382800	1356000	1306800	--	--
pmb0789	332.13	152.07	331.127	C14H21NO8	[M+H]+	Pyridoxine-5'-O-glucoside	Others	Vitamin	-	2633800	2370600	2275500	2291100	2226100	2262000	2051600	1930900	1914500	C03996	--
mws1164	179.06	59.01	180.063	C6H12O6	[M-H]-	D-Fructose*	Others	Saccharides and Alcohols	7660-25-5	2600600	2298700	1887000	2418400	2460700	2711100	3390700	2545200	2868800	C05003	--
pme3011	104.07	68.8	103.063	C4H9NO2	[M+H]+	γ-Aminobutyric acid*	Organic acids	Organic acids	56-12-2	2582900	2148100	2472900	3424900	3289700	3204400	1353300	1107600	1270500	C00334	ko00250,ko00330,ko00410,ko00650,ko00760,ko01100
Hmyn007168	483.27	255.23	484.278	C22H45O9P	[M-H]-	LysoPG 16:0	Lipids	Glycerol ester	-	2562300	2511800	2481000	9217500	8246200	8947100	14330000	14472000	15076000	--	--
mws4170	179.06	59.01	180.063	C6H12O6	[M-H]-	D-Glucose*	Others	Saccharides and Alcohols	14431-43-7	2557800	2189200	2225600	2425300	2673400	2768200	3630300	2363800	2916100	C00031	ko00010,ko00030,ko00052,ko00500,ko00520,ko00524,ko00901,ko01100,ko01110,ko02010
pmp001264	274.27	256.27	273.267	C16H35NO2	[M+H]+	Hexadecylsphingosine	Lipids	Sphingolipids	-	2513000	2903100	2772800	2971700	2827200	2785400	3377900	2589100	2723100	--	--
Lmqp008175	163.08	103.05	162.068	C10H10O2	[M+H]+	Methyl Cinnamate	Phenolic acids	Phenolic acids	103-26-4	2486300	2419800	2617200	2068100	2000500	1907600	1914400	1933100	1867000	C06358	--
mws1337	220.12	202.1	219.111	C9H17NO5	[M+H]+	D-Pantothenic Acid	Others	Vitamin	79-83-4	2341600	2306800	2270600	3067500	2913000	3019100	3317900	3267900	3146200	C00864	ko00410,ko00770,ko01100,ko01110,ko01240
mws1080	341.11	179	342.116	C12H22O11	[M-H]-	Galactinol	Others	Saccharides and Alcohols	3687-64-7	2190900	2096800	2342000	2320000	3271100	4177100	5069400	5988300	4528000	C01235	ko00052,ko01100
Lmdp003146	167.11	93.07	166.099	C10H14O2	[M+H]+	Rhododendrol	Phenolic acids	Phenolic acids	501-96-2	2186600	1880600	1806300	2323200	1871500	1729000	2134400	2135000	2239500	--	--
pme0001	609.18	301	610.19	C28H34O15	[M-H]-	Hesperetin-7-O-neohesperidoside(Neohesperidin)*	Flavonoids	Dihydroflavone	13241-33-3	2125600	2118200	2449300	4962400	4875700	4394100	1285200	1235800	1344000	C09806	ko00941
pmb2221	318.3	60.1	317.293	C18H39NO3	[M+H]+	4-Hydroxysphinganine	Lipids	Sphingolipids	554-62-1	2069700	2285200	2738000	2429900	2459600	2427900	1544700	1578400	1456800	C12144	ko00600,ko01100
Hmln000297	179.05	59.01	180.063	C6H12O6	[M-H]-	Inositol	Others	Saccharides and Alcohols	87-89-8	1935000	2127300	2578900	1789400	1676300	2565000	3429900	2485600	3369300	C00137	ko00052,ko00053,ko00562,ko01100,ko01110,ko02010,ko04070
mws0749	137.02	93	138.032	C7H6O3	[M-H]-	4-Hydroxybenzoic acid	Phenolic acids	Phenolic acids	99-96-7	1865000	1921400	1875700	1031300	965250	1060900	288190	330420	293560	C00156	ko00130,ko00790,ko01100,ko01110,ko01240
Hmsn000210	133.01	115.01	266.224	C17H30O2	[M-H]-	Methyl 7,10-hexadecadienoate	Lipids	Free fatty acids	-	1829600	1766000	2099900	2660400	2634900	2388400	2365700	2427700	2237000	--	--
mws0344	165.04	75	166.048	C5H10O6	[M-H]-	D-Xylonic acid	Organic acids	Organic acids	526-91-0	1817600	1751300	1833600	2777100	2634000	3010200	2236600	2178800	2434000	C00502	ko00040,ko01100
Hmpn003034	403.17	179.07	404.184	C22H28O7	[M-H]-	5-Hydroxy-7-(4-hydroxy-3,5-dimethoxyphenyl)-1-(4-hydroxy-3-methoxyphenyl)heptan-3-one*	Others	Others	-	1800500	1811100	1970400	3561400	3667200	3464600	2584700	2491300	2555400	--	--
Lmhp008513	677.37	261.22	676.367	C33H56O14	[M+H]+	2-α-Linolenoyl-glycerol-1,3-di-O-glucoside*	Lipids	Glycerol ester	-	1775600	1056500	1171400	839410	950910	1015300	1016000	747960	497140	--	--
mws0043	403.14	373.1	402.131	C21H22O8	[M+H]+	Nobiletin (5,6,7,8,3',4'-Hexamethoxyflavone)	Flavonoids	Flavonoid	478-01-3	1767400	1871300	1895200	2490700	2573300	2617000	912540	1040800	996740	C10112	--
pme3096	118	74	119.022	C3H5NO4	[M-H]-	Aminomalonic acid	Organic acids	Organic acids	1068-84-4	1733400	1641800	1697700	1653500	1581200	1599100	1882200	1774300	1828400	C00872	--
mws0036	609.18	301.09	610.19	C28H34O15	[M-H]-	Hesperetin-7-O-rutinoside (Hesperidin)*	Flavonoids	Dihydroflavone	520-26-3	1709800	1914600	1711800	3691000	2986000	4084300	969590	1060200	946810	C09755	--
pme3207	141.02	59	142.027	C6H6O4	[M-H]-	Muconic acid	Organic acids	Organic acids	1119-72-8	1624700	1724000	1711100	1358100	1460600	1506700	1065600	979310	929890	C02480	ko01100
Hmmp001310	188.07	118.07	187.063	C11H9NO2	[M+H]+	3-Indoleacrylic acid	Alkaloids	Alkaloids	1204-06-4	1619000	1686200	1562500	1848000	1920500	1920900	1008500	1020400	1059600	C21283	--
Hmpp004047	339.12	177.05	338.115	C20H18O5	[M+H]+	Demethoxycurcumin	Others	Others	22608-11-3	1589700	1544200	1587200	3181600	3300400	3588700	1833100	2204800	2191700	--	--
Lmhp008744	677.37	261.22	676.367	C33H56O14	[M+H]+	1-α-Linolenoyl-glycerol-2,3-di-O-glucoside*	Lipids	Glycerol ester	-	1495400	885160	618700	953410	728810	1868900	761930	571130	490570	--	--
pmb3002	607.17	299	608.174	C28H32O15	[M-H]-	Chrysoeriol-7-O-rutinoside	Flavonoids	Flavonoid	-	1489700	1657700	1432800	3420800	3324000	3530700	852210	913860	1037900	--	--
pmb1650	279.2	149.4	278.225	C18H30O2	[M+H]+	Octadeca-11E,13E,15Z-trienoic acid	Lipids	Free fatty acids	25575-00-2	1489600	1359400	1437200	1435200	1462500	1480300	1955800	1959700	1787800	--	--
mws0014	193.05	134.01	194.058	C10H10O4	[M-H]-	Ferulic acid*	Phenolic acids	Phenolic acids	537-98-4	1488600	1508300	1594400	1445200	1605200	1479900	1860800	1700200	1644500	C01494	ko00940,ko01100,ko01110
Hmgn001653	137.02	93.04	138.032	C7H6O3	[M-H]-	Protocatechualdehyde	Phenolic acids	Phenolic acids	139-85-5	1488300	1471100	1460200	796090	793850	850870	284650	254150	278370	C16700	ko00950
pmb0981	348.07	136	347.063	C10H14N5O7P	[M+H]+	Adenosine 5'-monophosphate	Nucleotides and derivatives	Nucleotides and derivatives	61-19-8	1482300	1268400	1396800	3457300	3338300	3654100	2284700	2280200	2308700	C00020	ko00230,ko00908,ko01100,ko01110,ko01240
pme3033	104.07	86	103.063	C4H9NO2	[M+H]+	N,N-Dimethylglycine	Amino acids and derivatives	Amino acids and derivatives	1118-68-9	1457500	1282600	1405300	1802100	1756100	1643000	953660	1116900	1024700	C01026	ko00260,ko01100
pmb3107	359.1	182.1	360.106	C15H20O10	[M-H]-	Glucosyringic Acid	Phenolic acids	Phenolic acids	-	1452600	1391400	1400700	1226200	1231600	1185300	1149300	1165600	1118000	--	--
Lmhp001670	231.16	72.08	231.17	C11H22N2O3	[M+H]+	L-Valyl-L-Leucine	Amino acids and derivatives	Amino acids and derivatives	3989-97-7	1441100	1372200	1312300	1645900	1771600	1714200	1318400	1320300	1329100	--	--
pme0075	188.06	128	189.064	C7H11NO5	[M-H]-	N-Acetyl-L-glutamic acid	Amino acids and derivatives	Amino acids and derivatives	1188-37-0	1436000	1489900	1392200	1205800	1299300	1198700	727240	711830	689350	C00624	ko00220,ko01100,ko01110,ko01210,ko01230
pmp001086	127.04	97	126.032	C6H6O3	[M+H]+	5-Hydroxymethylfurfural	Phenolic acids	Phenolic acids	67-47-0	1412100	1382200	1194600	1069400	1100300	1366200	934920	929270	1337700	C11101	--
mws0396	281.25	281.25	282.256	C18H34O2	[M-H]-	Elaidic Acid	Lipids	Free fatty acids	112-79-8	1353800	1384400	1413100	1542000	1317500	1392600	1788000	1567500	1512600	C01712	--
Lmhp002031	245.18	86.1	245.186	C12H24N2O3	[M+H]+	L-Leucyl-L-Leucine	Amino acids and derivatives	Amino acids and derivatives	3303-31-9	1330500	1279500	1416000	2512600	2522400	2412800	1497100	1423000	1457100	--	--
pme0422	193.06	134	194.058	C10H10O4	[M-H]-	Isoferulic Acid*	Phenolic acids	Phenolic acids	537-73-5	1291400	1245500	1201000	1373500	1414200	1364500	1394700	1443900	1486200	C10470	--
Hmpn003163	343.16	179.07	344.163	C20H24O5	[M-H]-	5-Hydroxy-1-(4-hydroxy-3-methoxyphenyl)-7-(4-hydroxyphenyl)heptan-3-one	Others	Others	-	1240500	1236200	1289600	1007700	982220	1031800	1126200	1151900	1117000	--	--
Lmgn000160	131.05	70.03	132.053	C4H8N2O3	[M-H]-	3-Ureidopropionic Acid	Organic acids	Organic acids	462-88-4	1230400	1177800	1279400	1398100	1419400	1371000	630740	653800	623570	C02642	ko00240,ko00410,ko00770,ko01100
Lmmp010562	391.28	149.02	390.277	C24H38O4	[M+H]+	Diisooctyl Phthalate	Phenolic acids	Phenolic acids	27554-26-3	1199000	1896900	2020700	1583300	1111300	1115100	2076900	1330100	1347500	C14577	--
mws0055	373.13	343.09	372.121	C20H20O7	[M+H]+	Tangeretin (4',5,6,7,8-Pentamethoxyflavone)	Flavonoids	Flavonols	481-53-8	1195800	1304300	1363100	1793800	1890700	1821500	784220	917860	956530	C10190	--
Lmtp003079	609.18	301.07	609.181	C28H33O15+	[M]+	Peonidin-3-O-rutinoside	Flavonoids	Anthocyanins	-	1193300	984220	1144100	2851800	2978800	2923100	62626000	65450000	65481000	--	--
Hmsp007306	307.21	151.07	306.219	C19H30O3	[M+H]+	[8]-Paradol	Phenolic acids	Phenolic acids	27113-23-1	1140700	1063800	1114200	1249000	1182900	1253100	911520	862420	912250	--	--
Lmqp000873	101.02	55.02	100.018	C4H4O3	[M+H]+	Succinic anhydride	Organic acids	Organic acids	108-30-5	1122600	1139300	1124100	921330	947820	912350	1124300	1109500	1129100	C19524	--
pmb2922	565.05	323.1	566.055	C15H24N2O17P2	[M-H]-	Uridine 5'-diphospho-D-glucose	Nucleotides and derivatives	Nucleotides and derivatives	133-89-1	1114000	1022900	994490	1025200	1186600	1112000	1460300	1402900	1574500	C00029	ko00040,ko00052,ko00053,ko00240,ko00500,ko00520,ko00524,ko00561,ko00908,ko01100,ko01110,ko01240
pmd0160	454.29	313.27	453.286	C21H44NO7P	[M+H]+	LysoPE 16:0(2n isomer)	Lipids	LPE	-	1089400	1010500	1024900	525280	503890	461810	161690	138670	122050	--	--
pme0519	341.11	119.03	342.116	C12H22O11	[M-H]-	D-Sucrose	Others	Saccharides and Alcohols	57-50-1	1080000	981190	1089100	1352200	1097600	1172200	2466700	1723100	2208400	C00089	ko00052,ko00500,ko01100,ko01110,ko02010
mws0254	156.08	110	155.069	C6H9N3O2	[M+H]+	L-Histidine	Amino acids and derivatives	Amino acids and derivatives	71-00-1	1067000	1127900	1043400	2688200	2768000	2661500	1253100	1189600	1266800	C00135	ko00340,ko00410,ko00970,ko01100,ko01110,ko01230,ko02010
mws1090	259.02	97	260.03	C6H13O9P	[M-H]-	Glucose-1-phosphate*	Others	Saccharides and Alcohols	59-56-3	1057200	865380	962790	1175600	1235500	1314500	701190	657400	611240	C00103	ko00010,ko00040,ko00052,ko00500,ko00520,ko00523,ko00561,ko01100,ko01110,ko01240
pmb2640	199.17	199.17	200.178	C12H24O2	[M-H]-	Dodecanoic acid (Lauric acid)	Lipids	Free fatty acids	143-07-7	1014000	1003400	984790	963980	976130	961640	1106600	1152600	1072500	C02679	ko00061,ko01100,ko01110
pme0010	106	60	105.043	C3H7NO3	[M+H]+	L-Serine	Amino acids and derivatives	Amino acids and derivatives	56-45-1	999080	877280	901550	1605100	1581000	1335100	428440	401690	415850	C00065	ko00260,ko00261,ko00270,ko00460,ko00564,ko00600,ko00630,ko00920,ko00970,ko01100,ko01110,ko01200,ko01230,ko01240,ko02010
MA10039641	341.11	89.02	342.116	C12H22O11	[M-H]-	Lactobiose*	Others	Saccharides and Alcohols	63-42-3	998620	722930	677350	1282000	668990	759940	1624300	1855100	1620000	C00243	ko00052,ko01100,ko02010
pme3337	384.12	252	383.108	C14H17N5O8	[M+H]+	Succinyladenosine	Nucleotides and derivatives	Nucleotides and derivatives	4542-23-8	966680	884110	908970	709090	678210	702600	630530	609770	658300	--	--
mws0866	259.02	97	260.03	C6H13O9P	[M-H]-	D-Glucose 6-phosphate*	Others	Saccharides and Alcohols	56-73-5	949700	1059300	1071300	1175100	1302000	1338900	705270	663270	702330	C00092	ko00500,ko00524,ko00562,ko00998,ko01100,ko01110
pme3184	332.08	136	331.068	C10H14N5O6P	[M+H]+	2'-Deoxyadenosine-5'-monophosphate	Nucleotides and derivatives	Nucleotides and derivatives	653-63-4	948690	777680	783850	786770	776170	782390	662880	703420	742910	C00360	ko00230,ko01100
Cmpp007319	261.11	189.06	260.105	C15H16O4	[M+H]+	7-Methoxy-5-Prenyloxycoumarin	Lignans and Coumarins	Coumarins	35590-41-1	873640	806150	758860	263480	264890	306560	45570	43406	51088	--	--
pmn001501	369.13	204	370.142	C21H22O6	[M-H]-	Fargesin	Lignans and Coumarins	Lignans	31008-19-2	872430	943700	897050	991900	1070500	1080300	1267500	1204600	1290700	C16957	--
pmc0066	333.05	137.05	332.052	C10H13N4O7P	[M+H]+	2'-Deoxyinosine-5'-monophosphate	Nucleotides and derivatives	Nucleotides and derivatives	3393-18-8	854130	637590	820430	1112400	1163800	1123700	3061200	3258000	3403500	C06196	ko00230
pmb0856	480.31	339.29	479.301	C23H46NO7P	[M+H]+	LysoPE 18:1(2n isomer)*	Lipids	LPE	-	832520	792400	788330	1394700	1335000	1263800	264790	254830	247460	--	--
pmb0296	357.3	265.4	356.293	C21H40O4	[M+H]+	1-Oleoyl-Sn-Glycerol	Lipids	Glycerol ester	129784-87-8	806570	824480	900370	953740	997380	917950	833110	737670	734200	--	--
pmb0964	366.2	204.1	365.17	C16H23N5O5	[M+H]+	Isopentenyladenine-7-N-glucoside	Nucleotides and derivatives	Nucleotides and derivatives	-	796840	638660	795290	710260	724220	727520	587750	779730	493470	--	--
mws0567	146.09	87	145.085	C5H11N3O2	[M+H]+	4-Guanidinobutyric acid	Organic acids	Organic acids	463-00-3	790680	720010	769590	940990	1093200	1014500	942310	877290	840350	C01035	ko00330,ko01100
mws0191	118.09	59	117.079	C5H11NO2	[M+H]+	Betaine	Alkaloids	Alkaloids	107-43-7	781890	685770	717060	672690	624180	615340	416540	404620	430660	C00719	ko00260,ko01100,ko02010
mws0289	480.31	339.29	479.301	C23H46NO7P	[M+H]+	LysoPE 18:1*	Lipids	LPE	89576-29-4	751710	725260	695300	600070	584480	609150	132130	123910	130250	--	--
pme2527	133	116	132.09	C5H12N2O2	[M+H]+	L-Ornithine	Amino acids and derivatives	Amino acids and derivatives	70-26-8	748220	1119300	845120	756920	793020	865150	444040	469340	485780	C00077	ko00220,ko00330,ko00472,ko00480,ko01100,ko01110,ko01210,ko01230,ko02010
Cmsp002787	227.09	181.05	226.084	C11H14O5	[M+H]+	3,4'-Dihydroxy-3',5'-dimethoxypropiophenone	Phenolic acids	Phenolic acids	136196-47-9	729050	860920	620330	662390	675560	671600	651770	593770	573030	--	--
Zmhn000785	515.16	341.11	516.169	C19H32O16	[M-H]-	Di-O-Glucosylquinic acid	Phenolic acids	Phenolic acids	-	722380	710530	678710	942230	828910	886160	487630	479180	391880	--	--
Lmhp008589	476.28	335.26	475.27	C23H42NO7P	[M+H]+	LysoPE 18:3(2n isomer)	Lipids	LPE	-	722210	683160	715430	1400500	1407300	1361900	758950	777000	731490	--	--
Lmsn000381	341.11	89.02	342.116	C12H22O11	[M-H]-	D-Maltose*	Others	Saccharides and Alcohols	133-99-3	705700	695110	852730	839210	979710	328800	1139200	1286800	1839200	C01971	--
pmn001695	371.1	249.06	372.106	C16H20O10	[M-H]-	Trihydroxycinnamoylquinic acid	Phenolic acids	Phenolic acids	-	700570	711170	754310	570790	538070	569950	668580	478240	576190	--	--
mws5038	341.11	89.02	342.116	C12H22O11	[M-H]-	Isomaltulose*	Others	Saccharides and Alcohols	13718-94-0	698720	700930	408340	1410900	1038800	964130	1341300	2245200	1062700	C01742	--
mws0282	203.08	116.05	204.09	C11H12N2O2	[M-H]-	L-Tryptophan	Amino acids and derivatives	Amino acids and derivatives	73-22-3	695300	659370	674860	799350	745830	760420	446220	445380	425430	C00078	ko00260,ko00380,ko00400,ko00901,ko00966,ko00970,ko00998,ko01100,ko01110,ko01210,ko01230,ko01240
mws5037	203.14	86.1	202.132	C9H18N2O3	[M+H]+	L-Alanyl-L-leucine	Amino acids and derivatives	Amino acids and derivatives	3303-34-2	675360	573970	580830	697280	697710	651910	624180	560820	629530	--	--
pme2914	161.05	99	162.053	C6H10O5	[M-H]-	3-Hydroxy-3-methylpentane-1,5-dioic acid	Amino acids and derivatives	Amino acids and derivatives	503-49-1	669260	579900	634270	947540	881890	1008800	914160	839960	902790	C03761	--
Hmjp003854	311.13	107.04	310.12	C19H18O4	[M+H]+	Dihydrodidemethoxy curcumin	Others	Others	-	667760	654630	639290	762660	802320	765670	886750	962880	923900	--	--
Hmyp008730	221.19	147.12	220.182	C15H24O	[M+H]+	Oxyphyllol A	Terpenoids	Sesquiterpenoids	-	658940	699020	680260	692150	703910	689730	420190	385960	392350	--	--
pmb2591	245.09	203.2	246.1	C13H14N2O3	[M-H]-	N-Acetyl-L-Tryptophan	Amino acids and derivatives	Amino acids and derivatives	1218-34-4	656220	801840	515360	1120100	1050700	985460	1373900	1199500	1440400	--	--
mws0264	341.11	119	342.116	C12H22O11	[M-H]-	D-Trehalose	Others	Saccharides and Alcohols	99-20-7	655310	447640	631620	638260	636040	599650	739090	1651600	902760	C01083	ko00500,ko01100,ko01110,ko02010
mws5035	279.17	120.08	278.163	C15H22N2O3	[M+H]+	L-Leucyl-L-phenylalanine	Amino acids and derivatives	Amino acids and derivatives	56217-82-4	639610	620560	584060	1028200	1005100	948570	559900	502190	497000	--	--
mws5042	223.11	120.09	222.1	C11H14N2O3	[M+H]+	L-Glycyl-L-phenylalanine	Amino acids and derivatives	Amino acids and derivatives	721-66-4	632880	591770	609500	1199900	1145800	1214300	777520	724310	799650	--	--
mws0126	524.37	184.07	523.364	C26H54NO7P	[M+H]+	LysoPC 18:0	Lipids	LPC	19420-57-6	626970	600930	658220	716490	685180	707570	255630	248250	254080	--	--
Lmhp001461	229.15	70.07	229.154	C11H20N2O3	[M+H]+	L-Prolyl-L-Leucine	Amino acids and derivatives	Amino acids and derivatives	52899-07-7	621630	591740	546920	454620	445980	419510	300540	255690	269740	--	--
pma3101	256.2	124.1	256.082	C11H14NO6+	[M+H]+	Nicotinate D-ribonucleoside	Others	Vitamin	17720-18-2	615550	565090	639400	657610	616820	616330	643580	611430	701300	C05841	ko00760,ko01100
pmb3101	175.06	115	176.068	C7H12O5	[M-H]-	2-Isopropylmalic Acid	Organic acids	Organic acids	49601-06-1	612040	506280	529080	764330	635380	700590	502810	484810	478380	C02504	ko00290,ko00620,ko01100,ko01110,ko01210,ko01230
Lmbn005369	295.23	195.14	296.235	C18H32O3	[M-H]-	13(S)-HODE;13(S)-Hydroxyoctadeca-9Z,11E-dienoic acid*	Lipids	Free fatty acids	10219-69-9	602340	615910	609670	759940	792390	835170	1189500	1260700	1248500	C14762	ko00591
Rfmb091	295.23	195.14	296.235	C18H32O3	[M-H]-	9S-Hydroxy-10E,12Z-octadecadienoic acid*	Lipids	Free fatty acids	15514-85-9	601070	612580	643950	723340	793650	791150	1170700	1205100	1175800	C14767	ko00591
Lmqp006559	330.34	312.33	329.327	C20H43NO2	[M+H]+	2-Amino-1,3-eicosanediol	Others	Saccharides and Alcohols	-	584250	586780	602920	543770	502320	584980	642250	701390	694570	--	--
pme1184	268.1	152	267.097	C10H13N5O4	[M+H]+	2'-Deoxyguanosine	Nucleotides and derivatives	Nucleotides and derivatives	961-07-9	581980	534030	500850	436740	443170	444860	440500	468820	473470	C00330	ko00230,ko01100,ko02010
pme0122	189.12	126	188.116	C8H16N2O3	[M+H]+	N6-Acetyl-L-lysine	Amino acids and derivatives	Amino acids and derivatives	692-04-6	566420	669990	649350	757320	748700	706570	214690	167300	241570	C02727	ko00310,ko01100
mws4173	207.07	192.04	206.058	C11H10O4	[M+H]+	5,7-Dimethoxycoumarin (Limettin)(Citropten)	Lignans and Coumarins	Coumarins	487-06-9	558280	530730	538920	589260	591590	654080	280150	294620	293700	--	--
Lmsp004721	625.18	317.07	624.169	C28H32O16	[M+H]+	Tamarixetin-3-O-glucoside-7-O-rhamnoside	Flavonoids	Flavonoid	-	549350	539780	543750	601400	622120	660800	10824000	10204000	9787300	--	--
Lmhp002001	265.15	72.08	264.147	C14H20N2O3	[M+H]+	L-Valyl-L-Phenylalanine	Amino acids and derivatives	Amino acids and derivatives	3918-92-1	543180	548810	566690	815390	746640	831930	459970	476820	487780	--	--
mws0028	167.03	108.02	168.042	C8H8O4	[M-H]-	Vanillic acid	Phenolic acids	Phenolic acids	121-34-6	540720	493230	524280	658310	627860	689010	225460	223760	249940	C06672	--
Hmjp002999	625.18	317.06	624.162	C28H32O16	[M+H]+	Isorhamnetin-3-O-rutinoside (Narcissin)*	Flavonoids	Flavonoid	604-80-8	537960	530180	541060	605570	614300	601420	10510000	10939000	10699000	--	--
pmb0801	346.11	184.1	345.106	C14H19NO9	[M+H]+	4-Pyridoxic acid-O-glucoside	Others	Vitamin	-	537830	522430	519980	601120	572790	612770	387170	352510	394730	--	--
Lmmp002463	625.18	317.07	624.169	C28H32O16	[M+H]+	Sexangularetin-3-O-glucoside-7-O-rhamnoside	Flavonoids	Flavonols	-	530330	477890	569120	640280	626490	627340	10660000	9622100	10284000	--	--
pmn001380	187.1	169.09	188.105	C9H16O4	[M-H]-	Eucommiol	Others	Others	55930-44-4	524340	475600	528120	256810	220590	220170	96860	84463	82302	C17878	--
pmb3081	289	97	290.004	C6H11PO11	[M-H]-	Glucarate O-Phosphoric acid	Others	Saccharides and Alcohols	-	513100	494130	511040	784550	769220	864090	633660	816420	701920	--	--
pme0534	195.05	74.9	196.058	C6H12O7	[M-H]-	Gluconic acid	Others	Saccharides and Alcohols	526-95-4	502180	514210	514190	686430	639450	623650	607030	609410	637590	C00257	ko00030,ko01100,ko01110,ko01200
pme1691	147.13	87.2	146.118	C7H16NO2	[M+H]+	Acetylcholine	Alkaloids	Alkaloids	60-31-1	500770	559510	479170	364480	472930	337500	972170	729650	928420	C01996	ko00564
mws0473	131.03	87.05	132.042	C5H8O4	[M-H]-	2-Methylsuccinic acid	Organic acids	Organic acids	498-21-5	491890	486610	529730	570240	571370	636660	603370	575830	559610	--	--
pme0281	165.02	121.03	166.027	C8H6O4	[M-H]-	Terephthalic acid	Phenolic acids	Phenolic acids	100-21-0	491260	486130	492430	711600	502120	491970	262630	315610	351580	C06337	ko01100
Lmsp004166	611.16	303.05	610.153	C27H30O16	[M+H]+	Quercetin-3-O-glucoside-7-O-rhamnoside*	Flavonoids	Flavonols	-	485880	483560	539480	255730	221140	289070	1629600	1740500	1678200	--	--
pme3313	259	97	260.03	C6H13O9P	[M-H]-	D-Fructose 6-phosphate*	Others	Saccharides and Alcohols	643-13-0	485700	483540	493910	577950	599220	587550	303280	342770	291950	C00085	ko00052,ko00500,ko00710,ko01100,ko01110,ko01200
mws1060	267.07	135	268.081	C10H12N4O5	[M-H]-	9-(Arabinosyl)hypoxanthine	Nucleotides and derivatives	Nucleotides and derivatives	7013-16-3	478200	478800	462060	304780	283670	307910	144290	145200	154170	--	--
Hmsp006418	263.16	137.06	262.157	C16H22O3	[M+H]+	Methyl-[4]-Shogaol	Phenolic acids	Phenolic acids	-	472590	426530	479260	584680	563010	620730	690760	690280	725170	--	--
Lmmn001294	331.1	153.02	332.111	C14H20O9	[M-H]-	Koaburaside	Phenolic acids	Phenolic acids	41653-73-0	470520	521230	509770	607360	538990	590140	629270	565180	643160	--	--
pmp001282	544.34	485.27	543.333	C28H50NO7P	[M+H]+	Propyl 2-(trimethylammonio)ethyl phosphate	Others	Others	-	467540	471010	515260	727440	700140	662620	434530	453730	463530	--	--
pme3163	289	97	290.04	C7H15O10P	[M-H]-	D-Sedoheptuiose 7-phosphate	Others	Saccharides and Alcohols	2646-35-7	461530	572730	464020	791410	797500	1078800	547450	495500	652500	--	--
pme0295	146.08	86	145.074	C6H11NO3	[M+H]+	4-Acetamidobutyric acid	Organic acids	Organic acids	3025-96-5	454990	440990	420240	107060	111420	112930	334560	365670	364440	C02946	ko00330,ko01100
Lmjp002461	611.16	303.05	610.153	C27H30O16	[M+H]+	Quercetin-3-O-neohesperidoside*	Flavonoids	Flavonols	117611-67-3	448770	472480	555070	266630	217640	279610	1691800	1727700	1461000	--	--
pme0460	291.09	139.04	290.079	C15H14O6	[M+H]+	Epicatechin*	Flavonoids	Flavanols	490-46-0	441200	428710	514860	249500	274000	255860	4632000	4354400	4543400	C09727	ko00941,ko01100,ko01110
pme0008	176.1	113	175.096	C6H13N3O3	[M+H]+	L-Citrulline	Amino acids and derivatives	Amino acids and derivatives	372-75-8	440900	403920	443290	546850	481790	505160	443460	451500	405220	C00327	ko00220,ko01100,ko01110,ko01230
pmn001642	503.08	459.1	504.09	C23H20O13	[M-H]-	Kaempferol-3-O-(2''-O-acetyl)glucuronide	Flavonoids	Flavonols	-	439000	537250	422070	420740	310560	459830	213920	286420	266270	--	--
Zmyn004714	297.24	183.14	298.251	C18H34O3	[M-H]-	Ricinoleic acid	Lipids	Free fatty acids	141-22-0	436410	425800	440780	407420	394680	440280	388550	365230	363130	C08365	--
pme0243	131.03	87.05	132.042	C5H8O4	[M-H]-	Glutaric acid	Organic acids	Organic acids	110-94-1	435820	452980	458570	777310	782120	785090	716310	747690	744020	C00489	ko00071,ko00310,ko01100
mws0133	123.06	80.05	122.048	C6H6N2O	[M+H]+	Nicotinamide	Others	Vitamin	98-92-0	435580	312690	299380	376030	350290	402550	408240	392210	407140	C00153	ko00760,ko01100,ko01240
HJAP128	771.23	317.06	770.227	C34H42O20	[M+H]+	Isorhamnetin-3-O-rutinoside-7-O-rhamnoside*	Flavonoids	Flavonoid	-	427810	341910	358380	826500	722010	754900	5360900	5065300	4902300	--	--
mws0248	243.06	110	244.07	C9H12N2O6	[M-H]-	Uridine	Nucleotides and derivatives	Nucleotides and derivatives	58-96-8	427090	382100	397740	319910	300300	298240	104050	108380	109170	C00299	ko00240,ko01100,ko02010
Lmmp003091	611.16	303.05	610.153	C27H30O16	[M+H]+	Quercetin-3-O-(4''-O-glucosyl)rhamnoside*	Flavonoids	Flavonols	59262-54-3	426060	511970	460570	246230	277820	255030	1674200	1520000	1650100	C17563	--
mws1519	595.17	287.06	596.174	C27H32O15	[M-H]-	Eriodictyol-7-O-Rutinoside (Eriocitrin)	Flavonoids	Dihydroflavone	13463-28-0	425290	478450	336760	723490	797330	761170	191840	253170	213120	C09732	--
mws1350	181.05	151	182.058	C9H10O4	[M-H]-	Syringaldehyde; 4-Hydroxy-3,5-Dimethoxybenzaldehyde	Phenolic acids	Phenolic acids	134-96-3	423970	386340	391830	426730	414280	444670	416250	428490	437340	--	--
pme3083	164.04	120	165.043	C8H7NO3	[M-H]-	2-(Formylamino)benzoic acid	Phenolic acids	Phenolic acids	3342-77-6	407760	425330	426250	543280	469700	489390	286850	306790	290430	C05653	ko00380,ko01100
Lmhp008801	476.28	335.26	475.27	C23H42NO7P	[M+H]+	LysoPE 18:3	Lipids	LPE	-	401490	341870	366630	322790	310490	272170	300390	325580	276940	--	--
pmb1912	474.17	327	473.166	C20H23N7O7	[M+H]+	10-Formyltetrahydrofuran	Alkaloids	Alkaloids	2800-34-2	400640	420930	385630	398050	409190	424870	365260	365680	381340	C00234	ko00670,ko00970,ko01100,ko01200,ko01240
mws2623	281.25	281.25	282.256	C18H34O2	[M-H]-	11-Octadecanoic acid(Vaccenic acid)	Lipids	Free fatty acids	506-17-2	395050	394660	412100	475650	395220	366460	469760	436900	450030	C21944	--
mws1212	209.08	177.3	208.074	C11H12O4	[M+H]+	Methyl ferulate	Phenolic acids	Phenolic acids	2309-07-1	394340	414520	375130	276870	304220	288920	483030	449300	444960	--	--
Hmhp007382	359.1	344.09	358.105	C19H18O7	[M+H]+	Altisin	Flavonoids	Flavonoid	-	392820	361490	372740	2848600	2855000	2936500	5692600	5423600	5726300	--	--
mws0216	132.07	86	131.058	C5H9NO3	[M+H]+	Trans-4-Hydroxy-L-proline	Amino acids and derivatives	Amino acids and derivatives	51-35-4	386790	406840	318720	482370	493170	512800	774720	813810	761470	C01157	ko00330,ko01100,ko02010
Zmjp010694	359.11	344.09	358.105	C19H18O7	[M+H]+	5-Hydroxy-3,7,3',4'-tetramethoxyflavone (Retusin)	Flavonoids	Flavonoid	1245-15-4	379570	413830	365000	3055000	2847900	2980500	5847900	5699400	5709300	--	--
pme1419	164.07	104	163.067	C6H13NO2S	[M+H]+	L-Methionine methyl ester	Amino acids and derivatives	Amino acids and derivatives	10332-17-9	377380	387200	384910	535520	549380	516130	561350	536940	554500	--	--
Lmrj002087	247.13	86.09	246.121	C10H18N2O5	[M+H]+	L-Isoleucyl-L-Aspartate	Amino acids and derivatives	Amino acids and derivatives	-	374770	348630	320660	431360	450480	450980	544030	548290	557220	--	--
pmn001420	341.09	179.04	342.095	C15H18O9	[M-H]-	1-O-[(E)-Caffeoyl]-D-glucose*	Phenolic acids	Phenolic acids	-	374040	264040	431540	390700	506260	419650	703030	829850	699060	--	--
mws1333	341.11	113	342.116	C12H22O11	[M-H]-	Melibiose	Others	Saccharides and Alcohols	585-99-9	373680	416440	443560	618470	532830	444280	424620	740790	466340	C05402	ko00052,ko01100,ko02010
HJAP119	771.22	317.06	770.226	C34H42O20	[M+H]+	Rhamnetin-3-O-Rutinoside-5-O-rhamnoside*	Flavonoids	Flavonoid	-	369150	331630	335720	647190	768470	690020	4990200	4998300	4792600	--	--
pmn001694	329.23	229.15	330.241	C18H34O5	[M-H]-	9,10,13-Trihydroxy-11-Octadecenoic Acid*	Lipids	Free fatty acids	29907-57-1	368870	394580	348840	455890	466050	419370	272140	268300	267180	C14835	ko00591
mws0582	322.11	130	321.099	C11H19N3O6S	[M+H]+	S-(Methyl)glutathione	Amino acids and derivatives	Amino acids and derivatives	2922-56-7	359570	347920	339830	340910	294760	379010	909150	762550	697630	C11347	--
Hmmn004283	195.07	136.05	196.074	C10H12O4	[M-H]-	Dihydroferulic Acid	Phenolic acids	Phenolic acids	1135-23-5	356910	390550	401710	181060	213840	221940	204520	213280	180870	--	--
mws0906	341.12	179	342.131	C16H22O8	[M-H]-	Coniferin	Phenolic acids	Phenolic acids	531-29-3	354550	355930	327770	587730	556330	555670	892920	871500	821290	C00761	ko00940
Zmhn001793	341.09	179.03	342.096	C15H18O9	[M-H]-	6-O-Caffeoyl-D-glucose*	Phenolic acids	Phenolic acids	-	353510	333790	317860	521840	535340	545420	1052400	906300	817260	--	--
Zmmp003478	771.21	317.07	771.213	C37H39O18+	[M]+	Petunidin-3-O-(6''-O-p-coumaroyl)glucoside-5-O-rhamnoside	Flavonoids	Anthocyanins	-	353330	346330	362670	602850	686500	632100	4288100	4496900	4907700	--	--
pmf0297	297.32	183.1	298.324	C20H42O	[M-H]-	1-Eicosanol	Lipids	Free fatty acids	629-96-9	352000	361830	352740	344370	356280	350170	319040	298370	314520	--	--
mws1375	304.15	185.09	303.143	C12H21N3O6	[M+H]+	Nicotianamine	Amino acids and derivatives	Amino acids and derivatives	34441-14-0	350220	211310	263650	211130	219490	259710	248230	285170	272390	C05324	--
pmb2260	480.31	184.07	479.301	C23H46NO7P	[M+H]+	LysoPC 15:1	Lipids	LPC	-	349470	337920	326000	325990	342790	310630	112720	107760	110810	--	--
pmp000117	433.15	403.11	432.142	C22H24O9	[M+H]+	3,5,6,7,8,3',4'-Heptamethoxyflavone	Flavonoids	Flavonols	1178-24-1	345660	348770	337120	504420	514950	498400	141610	174730	163550	--	--
pmn001492	187.1	123.1	188.041	C11H8O3	[M-H]-	Ayapin	Lignans and Coumarins	Coumarins	494-56-4	343940	307950	328190	142720	142340	142080	58562	59074	44455	C18078	--
Zmpn000199	209.03	85.03	210.038	C6H10O8	[M-H]-	D-Galactaric acid*	Others	Saccharides and Alcohols	526-99-8	343180	297690	297600	534150	468220	516910	393890	434990	409410	C00879	ko00053,ko01100
pmb0889	279.23	95.1	278.225	C18H30O2	[M+H]+	Punicic acid (9Z,11E,13Z-octadecatrienoic acid)	Lipids	Free fatty acids	544-72-9	335530	327580	315590	654380	621250	653270	614510	659860	684190	C08364	--
pmp001285	149.02	65.04	148.016	C8H4O3	[M+H]+	Phthalic anhydride	Phenolic acids	Phenolic acids	85-44-9	335090	316150	301650	310350	308550	337070	416550	430840	368760	--	--
Zmjp000182	189.13	70.07	188.127	C7H16N4O2	[M+H]+	N-Monomethyl-L-arginine	Amino acids and derivatives	Amino acids and derivatives	17035-90-4	333630	266620	359750	537130	449640	464700	729820	684280	649480	C03884	--
pme2755	222	144	221.09	C8H15NO6	[M+H]+	N-Acetyl-D-glucosamine	Others	Saccharides and Alcohols	7512-17-6	332970	339000	353630	261570	283420	297740	301820	316570	319000	C00140	ko00520,ko01100,ko02010
pme1383	170.08	134.1	169.074	C8H11NO3	[M+H]+	Pyridoxine	Others	Vitamin	65-23-6	323010	344980	327850	301000	292720	278520	389580	399960	375740	C00314	ko00750,ko01100,ko01240
Lmyn006011	677.38	397.13	678.383	C33H58O14	[M-H]-	Gingerglycolipid B	Lipids	Glycerol ester	88168-90-5	322090	281530	271770	166370	162700	140460	242250	392670	378310	--	--
mws0027	197.05	123	198.053	C9H10O5	[M-H]-	Syringic acid	Phenolic acids	Phenolic acids	530-57-4	319970	261090	296150	156750	199410	177720	84206	74401	77102	C10833	--
mws1565	389.14	209.08	388.137	C17H24O10	[M+H]+	Geniposide	Terpenoids	Monoterpenoids	24512-63-8	318280	224910	229070	325010	264540	313760	149830	144530	171930	C09781	--
pmb0530	664.12	136.2	663.109	C21H27N7O14P2	[M+H]+	Nicotinic acid adenine dinucleotide	Nucleotides and derivatives	Nucleotides and derivatives	53-84-9	317690	267320	308530	414790	384510	369710	418530	398200	422810	C00003	ko00190,ko00730,ko00760,ko01100,ko01240
mws0677	219.11	160	218.106	C12H14N2O2	[M+H]+	N-Acetyl-5-hydroxytryptamine	Alkaloids	Alkaloids	1210-83-9	309370	279210	335390	317440	317020	304720	487960	558160	522310	C00978	ko00380,ko01100,ko01110
Hmmn002544	355.1	193.05	356.111	C16H20O9	[M-H]-	Ferulic acid-4-O-glucoside	Phenolic acids	Phenolic acids	117405-51-3	308550	268640	335780	257380	276600	306620	244690	278520	278960	--	--
pme3961	252.11	136	251.102	C10H13N5O3	[M+H]+	2'-Deoxyadenosine	Nucleotides and derivatives	Nucleotides and derivatives	958-09-8	308380	296600	289940	167710	171910	186430	153510	202050	195290	C00559	ko00230,ko01100,ko02010
pmp001236	207.07	121.1	206.058	C11H10O4	[M+H]+	Clove chromone	Others	Others	-	307460	294030	314180	346490	375340	350350	169370	172920	186090	--	--
pme0278	191.1	128	190.095	C7H14N2O4	[M+H]+	2,6-Diaminooimelic acid	Amino acids and derivatives	Amino acids and derivatives	583-93-7	306840	320030	323580	400950	339670	427140	199650	158720	164750	C00666	ko00300,ko01100,ko01110,ko01230
mws4134	611.14	306.08	612.152	C20H32N6O12S2	[M-H]-	Oxiglutatione	Amino acids and derivatives	Amino acids and derivatives	27025-41-8	306210	285190	281370	453150	451120	478010	578250	527860	545230	C00127	ko00480,ko01100,ko01240
Lmqn008024	520.27	153	521.275	C24H44NO9P	[M-H]-	PS(18:2)	Lipids	Glycerol ester	-	294140	310510	317370	544770	507380	507460	319810	316440	327140	--	--
Rfmb320	144.1	84.08	143.095	C7H13NO2	[M+H]+	1-Methylpiperidine-2-carboxylic acid	Amino acids and derivatives	Amino acids and derivatives	7730-87-2	294130	321830	315360	188560	198590	214710	177150	193650	152040	--	--
Hmxp008141	343.12	313.07	342.11	C19H18O6	[M+H]+	5,7,8,4’-Tetramethoxyflavone	Flavonoids	Flavonoid	6601-66-7	278450	249880	266010	484740	469100	472220	157700	166750	166390	--	--
mws0208	145.05	101	146.058	C6H10O4	[M-H]-	Adipic Acid	Organic acids	Organic acids	124-04-9	274140	302070	260030	295560	259910	289600	288940	265480	334590	C06104	ko01100
mws1050	148.06	88	147.053	C5H9NO4	[M+H]+	O-Acetylserine	Amino acids and derivatives	Amino acids and derivatives	5147-00-2	273790	269140	249390	414590	373670	421910	203930	203800	180000	C00979	ko00270,ko00908,ko00920,ko01100,ko01110,ko01200,ko01230,ko04122
pmp001079	595.17	449.1	594.158	C27H30O15	[M+H]+	Luteolin-7-O-neohesperidoside (Lonicerin)	Flavonoids	Flavonoid	25694-72-8	273710	235530	221650	506980	533040	568210	116410	118980	129600	C12630	ko00944
pmb2654	460.1	117.9	461.153	C19H27NO12	[M-H]-	Anthranilate-1-O-Sophoroside	Phenolic acids	Phenolic acids	-	273320	248580	193220	290120	276480	339700	1100200	367650	316960	--	--
Zmyn000108	209.03	85.03	210.038	C6H10O8	[M-H]-	D-Saccharic acid*	Others	Saccharides and Alcohols	87-73-0	272380	286410	295140	515070	498140	616780	399430	468790	390890	C00818	ko00053,ko01100
mws0183	153.02	109.03	154.027	C7H6O4	[M-H]-	3,4-Dihydroxybenzoic acid (Protocatechuic acid)*	Phenolic acids	Phenolic acids	99-50-3	269920	299000	294670	168860	176160	161740	86393	114860	105420	C00230	ko01100,ko01110
mws0847	150.08	133	149.07	C6H7N5	[M+H]+	1-Methyladenine	Nucleotides and derivatives	Nucleotides and derivatives	5142-22-3	266030	236420	243690	300970	290730	295400	155770	156140	165700	C02216	--
Xmgp006913	341.14	137.06	340.131	C20H20O5	[M+H]+	2,4,2',4'-tetrahydroxy-3'-prenylchalcone	Flavonoids	Chalcones	-	264770	257160	232790	302270	298980	298840	279520	279870	290930	--	--
pmb2979	549.12	387.1	550.132	C25H26O14	[M-H]-	Hesperetin-7-O-(6''-malonyl)glucoside	Flavonoids	Dihydroflavonol	-	259680	260940	260890	169150	166740	135650	106620	93262	79591	--	--
pme2292	89.11	72.08	88.1	C4H12N2	[M+H]+	Putrescine	Alkaloids	Phenolamine	110-60-1	259130	275010	270830	325130	315030	329870	129490	144100	148510	C00134	ko00330,ko00472,ko00480,ko00960,ko01100,ko01110,ko02010
Lmmn003323	271.23	225.22	272.235	C16H32O3	[M-H]-	2-Hydroxyhexadecanoic acid	Organic acids	Organic acids	764-67-0	257520	257980	263540	348640	348750	359820	374770	382640	368510	--	--
Zmzn000113	146.05	102.06	147.053	C5H9NO4	[M-H]-	L-threo-3-Methylaspartate	Amino acids and derivatives	Amino acids and derivatives	6061-13-8	256080	264990	257210	294390	296210	324240	255420	234680	280830	C03618	ko00630,ko00660,ko01100,ko01200
mws0639	153.02	109.03	154.027	C7H6O4	[M-H]-	2,3-Dihydroxybenzoic Acid*	Organic acids	Organic acids	303-38-8	255700	284730	243230	152970	163510	146280	64145	74271	92049	C00196	ko01110
mws0145	151.04	93	152.047	C8H8O3	[M-H]-	O-Anisic acid (2-Methoxybenzoic acid)	Phenolic acids	Phenolic acids	529-75-9	253940	263980	238930	38757	62648	54152	13318	6318.3	12652	--	--
pmb2406	510.36	184.07	509.348	C25H52NO7P	[M+H]+	LysoPC 17:0	Lipids	LPC	50930-23-9	253410	238070	257520	279300	280100	261570	70457	76690	71966	--	--
pmc0682	133.1	105.1	132.069	C8H8N2	[M+H]+	4-Aminoindole	Alkaloids	Plumerane	5192-23-4	250960	238100	218200	141330	114830	117830	84898	103380	78302	--	--
mws4176	237.12	120.09	236.116	C12H16N2O3	[M+H]+	L-Alanyl-L-Phenylalanine	Amino acids and derivatives	Amino acids and derivatives	3061-90-3	249930	260290	236350	276820	267240	254330	195370	184280	172320	--	--
pme1605	593.15	285	594.158	C27H30O15	[M-H]-	Kaempferol-3-O-robinobioside(Biorobin)*	Flavonoids	Flavonols	17297-56-2	249720	229100	252690	600250	522010	593580	164250	194750	160380	--	--
mws1313	373.13	312.1	372.121	C20H20O7	[M+H]+	Sinensetin (5,6,7,3',4'-pentamethoxyflavone)	Flavonoids	Flavonoid	2306-27-6	240330	222710	237280	390850	365780	355540	114410	130330	119040	C10186	--
HJAP127	757.22	303.05	756.212	C33H40O20	[M+H]+	Quercetin-3-O-(2''-O-Rhamnosyl)rutinoside	Flavonoids	Flavonols	55696-57-6	233350	219880	191440	202330	219140	275580	829980	958160	1048600	--	--
pmf0397	311.3	183.1	312.303	C20H40O2	[M-H]-	Arachidic acid	Lipids	Free fatty acids	506-30-9	231390	192980	188960	162550	173570	173510	240050	247580	195900	C06425	ko01040
mws0924	145.05	101	146.058	C6H10O4	[M-H]-	2-Methylglutaric acid	Organic acids	Organic acids	617-62-9	224960	227370	248280	239570	212200	221230	224050	231970	236400	--	--
Hmyp008444	311.16	145.06	310.156	C20H22O3	[M+H]+	Yakuchinone B	Others	Others	81840-57-5	220890	270590	201640	157090	166430	164850	243360	205160	225980	--	--
Zmsp007375	373.13	343.08	372.121	C20H20O7	[M+H]+	3,5,7,3′4′-Pentamethoxyflavone	Flavonoids	Flavonoid	1247-97-8	220490	203630	207970	328900	310450	314260	101730	105870	98965	--	--
Hmln001836	651.16	489.12	652.164	C29H32O17	[M-H]-	Kaempferol-3-O-(6''-Acetyl)glucosyl-(1→3)-Galactoside	Flavonoids	Flavonols	-	218570	189110	221750	286440	224020	298430	209730	256000	223960	--	--
mws0242	173.08	111	174.089	C8H14O4	[M-H]-	Suberic Acid	Organic acids	Organic acids	505-48-6	213220	224650	208970	110670	95854	80933	30321	36278	32688	C08278	--
pmn001710	521.13	359.08	522.137	C24H26O13	[M-H]-	Rosmarinic acid-3'-O-glucoside	Phenolic acids	Phenolic acids	910028-78-3	208950	238290	199830	234690	231030	239810	214770	189120	258360	--	--
mws0009	179.07	91	178.063	C10H10O3	[M+H]+	Coniferaldehyde	Phenolic acids	Phenolic acids	20649-42-7	208650	215200	211600	851030	901000	845200	777550	657910	665050	C02666	ko00940,ko01100,ko01110
Rfmb087	311.22	293.21	312.23	C18H32O4	[M-H]-	9-Hydroxy-13-oxo-10-octadecenoic Acid	Lipids	Free fatty acids	-	208540	204360	205330	1061500	1035700	1061700	441380	452820	460390	--	--
pmn001367	315.07	153.02	316.079	C13H16O9	[M-H]-	Protocatechuic acid-4-O-glucoside*	Phenolic acids	Phenolic acids	-	206960	197010	208030	139120	162760	155870	144890	138480	152560	--	--
Lmtn003096	523.21	361.14	524.226	C26H36O11	[M-H]-	Secoisolariciresinol 4-O-glucoside	Lignans and Coumarins	Lignans	-	200200	159050	181770	225600	196970	247420	222710	178850	159720	--	--
pme0436	577.14	407.1	578.142	C30H26O12	[M-H]-	Procyanidin B3*	Tannins	Proanthocyanidins	23567-23-9	198710	208400	208110	178700	186840	203820	2954000	2400700	2537700	--	--
Lmhp001732	263.13	70.07	263.139	C14H18N2O3	[M+H]+	L-Prolyl-L-Phenylalanine	Amino acids and derivatives	Amino acids and derivatives	13589-02-1	197850	162130	172840	126880	121890	125080	113980	84175	74239	--	--
pma0134	121.04	93.06	120.042	C4H8O4	[M+H]+	D-(-)-Threose	Others	Saccharides and Alcohols	95-43-2	196840	167520	178200	17277	15834	14815	13104	9316.4	9420.2	C06463	--
pme1439	165.05	119	164.047	C9H8O3	[M+H]+	p-Coumaric acid	Phenolic acids	Phenolic acids	501-98-4	193260	223950	227270	258560	257450	265940	166990	152360	144840	C00811	ko00130,ko00350,ko00940,ko00950,ko00998,ko01100,ko01110
pmb2871	315.07	153	316.079	C13H16O9	[M-H]-	1-O-Gentisoyl-D-glucoside*	Phenolic acids	Phenolic acids	23445-11-6	193150	187770	184370	129230	133240	136320	164260	148270	159070	--	--
pme2268	138.05	94.07	137.048	C7H7NO2	[M+H]+	Trigonelline	Alkaloids	Alkaloids	535-83-1	192750	179110	159860	230670	320230	297470	81672	101790	82958	C01004	ko00760
pmb2620	207.07	133.1	208.074	C11H12O4	[M-H]-	3,4-Dimethoxycinnamic acid	Phenolic acids	Phenolic acids	14737-89-4	191170	197110	199660	138850	143330	150640	233970	226210	216310	--	--
pmn001518	331.07	169.01	332.074	C13H16O10	[M-H]-	1-O-Galloyl-D-glucose*	Tannins	Tannin	58511-73-2	187990	173660	185530	170580	164370	164410	177800	180770	174080	C01158	--
Lmrj001698	219.13	60.04	218.127	C9H18N2O4	[M+H]+	L-Seryl-L-Isoleucine	Amino acids and derivatives	Amino acids and derivatives	91086-51-0	187880	159800	173990	185020	177690	191180	123360	118580	115690	--	--
mws0752	185.15	185.16	186.162	C11H22O2	[M-H]-	Undecylic Acid	Lipids	Free fatty acids	112-37-8	185900	177550	173740	97987	99016	106070	108750	93702	92757	C17715	--
pme2380	145.01	101	146.022	C5H6O5	[M-H]-	α-Ketoglutaric acid	Organic acids	Organic acids	328-50-7	185200	242710	227200	389130	436470	461150	272720	335200	275220	C00026	ko00020,ko00040,ko00053,ko00220,ko00250,ko00300,ko00310,ko00340,ko00430,ko00630,ko00650,ko00660,ko01100,ko01110,ko01200,ko01210,ko01230,ko01240
mws0628	121.03	92	122.037	C7H6O2	[M-H]-	4-Hydroxybenzaldehyde	Phenolic acids	Phenolic acids	123-08-0	183230	162770	187920	203620	182560	194410	172380	156120	153330	C00633	ko01100
pme3732	244.09	112	243.086	C9H13N3O5	[M+H]+	Cytidine	Nucleotides and derivatives	Nucleotides and derivatives	65-46-3	180490	233670	205320	155730	136470	114440	87042	75457	106450	C00475	ko00240,ko01100,ko02010
Zmtn001661	315.11	153.02	316.116	C14H20O8	[M-H]-	Vanilloloside	Others	Others	74950-96-2	179840	178240	182500	132510	124080	153610	156350	139820	145960	--	--
mws0425	129.02	85	130.027	C5H6O4	[M-H]-	Citraconic acid	Organic acids	Organic acids	498-23-7	179400	153310	176850	143490	143090	156530	117130	99290	108650	C02226	ko00290,ko00660,ko01100,ko01210
Lmyn006922	447.13	285.08	448.137	C22H24O10	[M-H]-	Sakuranin	Flavonoids	Flavonoid	529-39-5	179290	161690	185090	190170	148300	178460	112200	157030	142820	C17391	--
Lmmn001643	163.04	119.05	164.047	C9H8O3	[M-H]-	2-Hydroxycinnamic acid	Organic acids	Organic acids	583-17-5	179270	205010	182440	96234	79953	63457	30374	28822	23314	C01772	ko00360,ko00940,ko01100,ko01110
Hmsp005129	281.17	151.07	280.167	C16H24O4	[M+H]+	[5]-Gingerol	Phenolic acids	Phenolic acids	41743-69-5	176740	161730	165760	141460	142390	151400	144590	141440	132290	--	--
YC512118	282.28	247.24	281.272	C18H35NO	[M+H]+	Oleamide (9-Octadecenamide)	Lipids	Free fatty acids	301-02-0	173320	183140	169490	234370	197560	189720	227790	247780	271130	C19670	--
pmd0130	468.31	184.07	467.301	C22H46NO7P	[M+H]+	LysoPC 14:0	Lipids	LPC	20559-16-4	171070	176210	199480	202080	190170	191720	79075	76855	88529	--	--
Wmkn003797	369.13	161.02	370.142	C21H22O6	[M-H]-	(2R,3R)-8-Prenyl-7,4'-dihydroxy-5-methoxydihydroflavonol	Flavonoids	Flavonols	-	170700	169970	221090	401960	445440	442970	275880	258620	306660	--	--
pme0183	152.06	135	151.049	C5H5N5O	[M+H]+	Isoguanine*	Nucleotides and derivatives	Nucleotides and derivatives	3373-53-3	169420	177400	179660	248250	251790	270050	108850	93190	111490	--	--
Lmmn002260	551.21	389.17	552.221	C27H36O12	[M-H]-	5'-Methoxyisolariciresinol-9'-O-glucoside	Lignans and Coumarins	Lignans	-	168410	129670	135020	179240	179850	191510	150480	181070	180060	--	--
pme1109	152.06	135	151.049	C5H5N5O	[M+H]+	Guanine*	Nucleotides and derivatives	Nucleotides and derivatives	73-40-5	167290	158200	185360	119360	104730	113650	60134	50627	55496	C00242	ko00230,ko01100
pme2459	449.11	287.2	448.101	C21H20O11	[M+H]+	Luteolin-7-O-glucoside (Cynaroside)*	Flavonoids	Flavonoid	5373-11-5	165890	143530	158950	100240	136770	101390	133740	145920	139160	C03951	ko00944
pmp001270	494.32	184.07	493.317	C24H48NO7P	[M+H]+	LysoPC 16:1*	Lipids	LPC	76790-27-7	165830	205650	169790	207370	223340	239220	111200	109860	99312	--	--
mws2212	179.03	135.05	180.042	C9H8O4	[M-H]-	Caffeic acid	Phenolic acids	Phenolic acids	331-39-5	164590	163590	173400	188520	204080	197130	186860	212510	202700	C01197	ko00940,ko01100,ko01110
pme2743	194.08	91	193.074	C10H11NO3	[M+H]+	N-Phenylacetylglycine	Amino acids and derivatives	Amino acids and derivatives	500-98-1	164040	135580	162890	190690	131260	159030	144810	131320	123980	C05598	ko00360
Lmhp011562	353.27	261.22	352.261	C21H36O4	[M+H]+	1-α-Linolenoyl-glycerol*	Lipids	Glycerol ester	-	162110	172610	170040	85082	92001	89105	222390	236200	222420	--	--
mws4052	102.05	56.05	101.048	C4H7NO2	[M+H]+	1-Aminocyclopropane-1-carboxylic acid	Organic acids	Organic acids	22059-21-8	157060	130920	156390	244760	220620	248850	133200	140470	130920	C01234	ko00270,ko01100,ko01110
Lmmn004145	675.41	397.14	679.419	C38H60O10	[M-H]-	3-O-(2-O-Acetyl-glucosyl)oleanolic acid	Terpenoids	Triterpene	-	152830	145230	193560	262290	206060	226210	262490	260150	257610	--	--
pmn001706	471.35	471.35	472.355	C30H48O4	[M-H]-	2-Hydroxyoleanolic acid	Terpenoids	Triterpene	26707-60-8	152310	145530	158120	274900	219080	222530	145980	159380	158520	--	--
pme1540	625.18	317.06	624.169	C28H32O16	[M+H]+	Isorhamnetin-3-O-neohesperidoside*	Flavonoids	Flavonols	55033-90-4	150200	134180	149490	282530	323380	249370	1963800	1857800	1931400	--	--
pme3443	207.07	192	208.074	C11H12O4	[M-H]-	Sinapinaldehyde	Phenolic acids	Phenolic acids	4206-58-0	148810	154350	150330	204340	192580	218770	168470	151530	163540	C05610	ko00940,ko01100,ko01110
pmp001110	535.14	517.13	534.137	C25H26O13	[M+H]+	Apigenin-6-C-xyloside-8-C-arabinoside*	Flavonoids	Flavonoid carbonoside	-	148770	172730	165650	156630	155570	139150	73053	67588	70306	--	--
Hmlp003129	359.15	137.06	358.142	C20H22O6	[M+H]+	Matairesinol	Lignans and Coumarins	Lignans	580-72-3	148530	148820	132990	165920	151410	149530	213750	211160	192760	C10682	ko00998,ko01100,ko01110
Lmbn001181	531.14	531.13	532.143	C22H28O15	[M-H]-	Fraxetin-7,8-di-O-glucoside	Lignans and Coumarins	Coumarins	-	147960	154720	137870	124830	127040	115620	104430	109930	77659	--	--
HJAP011	463.11	343.08	462.116	C22H22O11	[M+H]+	Chrysoeriol-8-C-glucoside (Scoparin)	Flavonoids	Flavonoid	301-16-6	146850	133460	138910	204080	168060	189180	70099	72668	83277	--	--
Lmpp003930	579.15	271.06	578.142	C30H26O12	[M+H]+	Apigenin-7-O-(6''-p-Coumaryl)glucoside	Flavonoids	Flavonoid	-	145680	124810	154360	101660	73198	94013	39295	41342	27080	--	--
Lmhp112042	355.28	263.24	354.277	C21H38O4	[M+H]+	1-Linoleoylglycerol*	Lipids	Glycerol ester	2277-28-3	145440	158840	158600	139920	133370	128770	137020	137490	148490	--	--
pmd0136	524.37	184.07	523.364	C26H54NO7P	[M+H]+	LysoPC 18:0(2n isomer)	Lipids	LPC	-	143570	128200	138910	117010	120930	101600	68783	71757	70488	--	--
pmp001059	521.19	209.08	520.179	C22H32O14	[M+H]+	Genipin-1-O-(2''-O-apiosyl)glucoside	Terpenoids	Monoterpenoids	-	142380	114590	111470	129280	138750	132590	68036	71263	66678	--	--
Lmhp011388	353.27	261.22	352.261	C21H36O4	[M+H]+	2-α-Linolenoyl-glycerol*	Lipids	Glycerol ester	55268-58-1	141670	146380	141800	119330	112330	102920	239950	246850	240070	--	--
Hmbn004041	137.1	136.86	138.105	C9H14O	[M-H]-	2-Pentylfuran	Others	Others	3777-69-3	141620	109380	102160	92173	129150	98328	108630	106510	132030	--	--
Lmhn003074	309.06	193.05	310.069	C14H14O8	[M-H]-	Feruloylmalic acid	Phenolic acids	Phenolic acids	-	140750	83427	88126	75382	58362	72824	28599	22687	20699	--	--
Hmln000873	331.07	169.01	332.075	C13H16O10	[M-H]-	2-O-Galloyl-D-glucose*	Tannins	Tannin	-	140480	140780	138850	116210	115980	128510	136260	158460	142120	--	--
Zmhn002227	385.11	223.06	386.121	C17H22O10	[M-H]-	4-O-Glucosyl-sinapate	Phenolic acids	Phenolic acids	-	137500	123930	153570	129670	155880	156080	242810	268500	249720	C02919	--
pmd0147	548.37	184.07	547.364	C28H54NO7P	[M+H]+	LysoPC 20:2	Lipids	LPC	-	137330	135670	144180	202550	174480	202250	126240	110550	118420	--	--
Zmhn000892	301.09	139.05	302.1	C13H18O8	[M-H]-	4-O-Glucosyl-3,4-dihydroxybenzyl alcohol	Phenolic acids	Phenolic acids	-	137280	127170	150470	144590	130460	152970	155220	138150	144380	--	--
pmb2319	482.32	184.07	481.317	C23H48NO7P	[M+H]+	LysoPC 15:0	Lipids	LPC	108273-89-8	134980	130290	131300	124190	129810	153370	49193	41603	41671	--	--
mws0154	173.05	93	174.053	C7H10O5	[M-H]-	Shikimic acid	Organic acids	Organic acids	138-59-0	133820	96017	135000	109980	102390	134950	66603	112590	109280	C00493	ko00400,ko01100,ko01110,ko01230,ko01240
Xmyp005654	449.11	287.06	448.101	C21H20O11	[M+H]+	Kaempferol-4'-O-glucoside*	Flavonoids	Flavonoid	-	132760	143790	137880	94444	102090	119560	138620	134800	144590	--	--
mws1574	373.11	123	374.121	C16H22O10	[M-H]-	Geniposidic acid	Terpenoids	Monoterpenoids	27741-01-1	132750	147160	141410	210060	218600	233240	255100	254490	244160	C11673	ko00902,ko01110
Lmsp009872	343.12	299.09	342.11	C19H18O6	[M+H]+	5,7,3',4'-Tetramethoxyflavone	Flavonoids	Flavonoid	855-97-0	132620	124160	126270	225310	214000	235000	72437	77009	73445	--	--
Lmsp003881	741.22	287.06	740.216	C33H40O19	[M+H]+	Kaempferol-3-O-rutinoside-7-O-rhamnoside	Flavonoids	Flavonols	-	131190	129520	136260	165610	166220	193720	275400	313950	203180	--	--
pme2596	184.06	148	183.053	C8H9NO4	[M+H]+	4-Pyridoxic acid	Others	Vitamin	82-82-6	129490	118870	108420	126210	126360	127400	110700	104570	101300	C00847	ko00750,ko01100
Lmhp012042	355.28	263.24	354.277	C21H38O4	[M+H]+	2-Linoleoylglycerol*	Lipids	Glycerol ester	3443-82-1	128840	128880	125130	135790	124220	125000	153610	156800	156660	--	--
pmb2507	213.1	97	214.024	C5H11O7P	[M-H]-	2-Deoxyribose-1-phosphate	Nucleotides and derivatives	Nucleotides and derivatives	17210-42-3	128560	137940	147170	329390	260260	306870	151820	146230	133530	C00672	ko00030,ko00240,ko01100
pmp001284	331.28	313.27	330.277	C19H38O4	[M+H]+	Monopalmitin	Lipids	Glycerol ester	542-44-9	127210	119890	112620	95928	89435	86073	122170	133940	128010	--	--
mws0983	326.31	62.06	325.298	C20H39NO2	[M+H]+	N-Oleoylethanolamine	Alkaloids	Alkaloids	111-58-0	124190	117840	123350	136710	138010	138410	113030	115440	114790	C20792	--
Hmsp008707	305.21	121.06	304.204	C19H28O3	[M+H]+	[8]-Shogaol	Phenolic acids	Phenolic acids	36700-45-5	123840	134280	134010	380920	381550	393520	132620	131530	125570	--	--
mws1014	209.04	149.1	208.037	C10H8O5	[M+H]+	Fraxetin (7,8-Dihydroxy-6-methoxycoumarin)	Lignans and Coumarins	Coumarins	574-84-5	123260	142290	111150	94365	84154	104340	69021	63681	65054	C09265	--
mws1195	179.07	147.1	178.063	C10H10O3	[M+H]+	p-Coumaric acid methyl ester	Phenolic acids	Phenolic acids	3943-97-3	122570	149260	139290	132310	136520	133580	127090	125950	115810	--	--
pme0257	111.02	80	112.027	C4H4N2O2	[M-H]-	Uracil	Nucleotides and derivatives	Nucleotides and derivatives	66-22-8	121680	97356	123570	112100	111120	93487	97959	102400	102290	C00106	ko00240,ko00410,ko00770,ko01100
ML10197929	130.09	88.04	131.069	C4H9N3O2	[M-H]-	Creatine	Others	Others	57-00-1	120710	108250	81569	182440	283700	247060	509790	597080	582800	C00300	ko00260,ko00330,ko01100
mws0736	189.12	86	188.116	C8H16N2O3	[M+H]+	N-Glycyl-L-leucine	Amino acids and derivatives	Amino acids and derivatives	869-19-2	119610	112790	128060	93562	102720	68767	50964	51852	50898	C02155	--
pmp000253	207.1	119.08	224.093	C12H16O4	[M-H2O+H]+	Senkyunolide H	Others	Others	94596-27-7	118690	127070	128090	156030	112560	106420	56069	73432	61291	--	--
mws0047	579.17	271.07	578.164	C27H30O14	[M+H]+	Apigenin-7-O-neohesperidoside (Rhoifolin)*	Flavonoids	Flavonoid	17306-46-6	117690	123910	144510	102270	113220	136130	49292	51033	51629	C12627	ko00944
pmn001375	535.18	373.13	536.189	C26H32O12	[M-H]-	1-Hydroxypinoresinol-1-O-Glucoside	Lignans and Coumarins	Lignans	81495-71-8	114990	119230	115460	102380	117490	95037	140850	92582	125960	--	--
mws0046	579.17	271.06	580.179	C27H32O14	[M-H]-	Naringenin-7-O-Neohesperidoside(Naringin)*	Flavonoids	Dihydroflavone	10236-47-2	113990	103270	106280	53974	48446	41617	8042.7	8212.9	12592	C09789	ko00941
pme3967	312.13	180	311.123	C12H17N5O5	[M+H]+	2-(Dimethylamino)guanosine	Nucleotides and derivatives	Nucleotides and derivatives	2140-67-2	113000	110240	100300	121230	111390	96358	181780	196000	201140	--	--
mws5041	189.12	86.1	188.116	C8H16N2O3	[M+H]+	L-Glycyl-L-isoleucine	Amino acids and derivatives	Amino acids and derivatives	19461-38-2	112970	88081	78897	53812	71266	74889	40354	50757	40609	--	--
mws0059	609.15	301	610.153	C27H30O16	[M-H]-	Quercetin-3-O-rutinoside (Rutin)*	Flavonoids	Flavonols	153-18-4	112830	111900	143000	75194	89709	105490	519800	617560	536710	C05625	ko00944,ko01100,ko01110
pmb2804	311.1	171.3	312.23	C18H32O4	[M-H]-	13S-Hydroperoxy-9Z,11E-octadecadienoic acid	Lipids	Free fatty acids	33964-75-9	112420	118380	117810	193240	184490	189350	135830	126680	131220	C04717	ko00591,ko01100
mws0193	190.12	127	189.111	C7H15N3O3	[M+H]+	L-Homocitrulline	Amino acids and derivatives	Amino acids and derivatives	1190-49-4	112020	120850	117890	154830	179220	167760	48394	45761	55572	C02427	--
mws1078	138.05	92.1	137.048	C7H7NO2	[M+H]+	Anthranilic Acid	Phenolic acids	Phenolic acids	118-92-3	111220	102260	113490	122670	117380	129140	83348	69095	70718	C00108	ko00380,ko00400,ko00998,ko01058,ko01100,ko01110,ko01230
Lmhp008833	494.32	184.07	493.317	C24H48NO7P	[M+H]+	LysoPC 16:1(2n isomer)	Lipids	LPC	-	111020	143340	123230	283860	319920	282650	171650	183260	171910	--	--
Hmtn001120	315.11	153.06	316.116	C14H20O8	[M-H]-	5-(2-Hydroxyethyl)-2-O-glucosylphenol	Phenolic acids	Phenolic acids	-	110440	109650	107220	79410	72872	83152	183880	158950	196580	--	--
mws0668	283.07	151	284.076	C10H12N4O6	[M-H]-	Xanthosine	Nucleotides and derivatives	Nucleotides and derivatives	146-80-5	110400	99114	103720	77053	76070	72987	76467	80175	76435	C01762	ko00230,ko00232,ko01100,ko01110,ko02010
mws0376	115	71	116.011	C4H4O4	[M-H]-	Fumaric acid	Organic acids	Organic acids	110-17-8	110330	113890	96221	105440	93235	93183	38368	50282	51973	C00122	ko00020,ko00190,ko00220,ko00250,ko00350,ko00360,ko00620,ko00650,ko00760,ko01100,ko01110,ko01200
pme1228	221.09	204	220.085	C11H12N2O3	[M+H]+	5-Hydroxy-L-tryptophan	Amino acids and derivatives	Amino acids and derivatives	56-69-9	110310	86646	99130	249460	215510	246950	95088	97842	85944	C00643	ko00380,ko01100
Wmzn000227	145.06	109.04	146.058	C6H10O4	[M-H]-	2,2-Dimethylsuccinic acid	Organic acids	Organic acids	597-43-3	110300	113960	120800	199560	207840	213630	62161	62408	72168	--	--
pme2559	174.04	88	175.048	C6H9NO5	[M-H]-	N-Acetyl-L-Aspartic Acid	Amino acids and derivatives	Amino acids and derivatives	997-55-7	108670	122260	126260	215330	220860	195720	250540	233790	213460	C01042	ko00250,ko01100
Lmbp002336	611.16	303.05	610.153	C27H30O16	[M+H]+	Quercetin-3-O-(2''-O-rhamnosyl)galactoside*	Flavonoids	Flavonols	-	107970	104500	100860	82111	89208	122780	400580	410060	436100	--	--
Lmtp002822	535.14	499.12	534.137	C25H26O13	[M+H]+	Apigenin-6-C-arabinoside-8-C-xyloside*	Flavonoids	Flavonoid carbonoside	-	106910	107010	111530	88176	102830	89658	44749	62040	55344	--	--
Lmsn003628	547.17	223.06	548.174	C23H32O15	[M-H]-	6′-O-Sinapoylsucrose	Phenolic acids	Phenolic acids	-	102300	80694	118070	183890	181020	198860	248640	190650	171580	--	--
pme0264	243.1	127	242.09	C10H14N2O5	[M+H]+	Thymidine	Nucleotides and derivatives	Nucleotides and derivatives	50-89-5	102040	98681	105450	78469	69483	79319	65379	81836	68714	C00214	ko00240,ko01100
pmn001553	315.11	153.1	316.116	C14H20O8	[M-H]-	Cimidahurinine	Phenolic acids	Phenolic acids	142542-89-0	101900	106140	102920	78811	71533	86781	158640	153620	169250	--	--
Hmcp004650	287.22	269.21	286.212	C16H30O4	[M+H]+	Hexadecanedioic acid	Organic acids	Organic acids	505-54-4	98575	102980	98176	97053	106900	88953	137290	142010	144530	C19615	ko00073,ko01100
pme2746	784.15	437	785.157	C27H33N9O15P2	[M-H]-	Riboflavin 5'-Adenosine Diphosphate	Nucleotides and derivatives	Nucleotides and derivatives	146-14-5	98276	89578	67850	124970	133420	126640	173360	191560	183860	C00016	ko00740,ko01100,ko01110,ko01240
mws0629	281.11	166	280.106	C13H16N2O5	[M+H]+	L-Aspartyl-L-Phenylalanine	Amino acids and derivatives	Amino acids and derivatives	13433-09-5	98230	108770	100510	113520	110900	110520	129510	117160	125540	--	--
pme2433	106.09	88	105.079	C4H11NO2	[M+H]+	Diethanolamine	Alkaloids	Alkaloids	111-42-2	97689	81917	98880	159470	161150	166750	41922	44665	53509	C06772	ko00564
pme1137	140.03	94	139.027	C6H5NO3	[M+H]+	6-Hydroxynicotinic acid	Alkaloids	Alkaloids	5006-66-6	93722	85001	103380	11991	38344	19911	14351	13900	11952	C01020	ko00760,ko01100
mws1189	193.04	72.8	194.033	C6H10O7	[M-H]-	D-Galacturonic acid*	Organic acids	Organic acids	685-73-4	91383	120370	107920	56811	78655	95001	65906	56358	69032	C00333	ko00040,ko00053,ko00520,ko01100,ko01240,ko02010
pme1261	206.14	76	205.131	C9H19NO4	[M+H]+	D-Panthenol	Others	Saccharides and Alcohols	81-13-0	91182	93592	92776	11475	13108	11420	4041.5	4619.4	3121.4	C05944	ko00770
pme0368	579.17	271.01	578.164	C27H30O14	[M+H]+	Apigenin-7-O-rutinoside (Isorhoifolin)*	Flavonoids	Flavonoid	552-57-8	89345	90143	66423	174350	177190	164700	42318	43426	33363	--	--
pmb0862	440.28	184.07	439.27	C20H42NO7P	[M+H]+	LysoPC 12:0	Lipids	LPC	20559-18-6	89281	78849	84555	62317	62933	58247	17522	13546	13726	--	--
pmp000120	463.12	427.1	462.116	C22H22O11	[M+H]+	Diosmetin-6-C-glucoside	Flavonoids	Flavonoid	-	86776	83273	93855	112300	112560	132540	39913	45025	44259	--	--
pme0282	165.02	77.04	166.027	C8H6O4	[M-H]-	Phthalic acid	Phenolic acids	Phenolic acids	88-99-3	86642	80859	73841	92931	82682	100770	63010	60728	64068	C01606	ko01100,ko02010
Zmhn001926	299.08	137.02	300.084	C13H16O8	[M-H]-	1-O-Salicyl-D-glucose*	Phenolic acids	Phenolic acids	60517-74-0	86488	72728	84298	89760	83799	102800	88287	89357	89655	--	--
Lmhp011549	550.39	184.07	549.379	C28H56NO7P	[M+H]+	LysoPC 20:1	Lipids	LPC	-	86423	85681	90609	195740	176600	190870	126270	124530	122270	--	--
mws0889	135.03	75.01	136.037	C4H8O5	[M-H]-	D-Threonic Acid	Others	Saccharides and Alcohols	3909-12-4	85835	70095	70856	94409	74281	81103	124580	157570	132990	C21649	--
Lmhp009590	508.34	184.07	507.332	C25H50NO7P	[M+H]+	LysoPC 17:1	Lipids	LPC	-	85672	61919	84105	95676	103290	94579	77618	70852	66701	--	--
mws1567	307.1	119.05	308.105	C19H16O4	[M-H]-	Didemethoxycurcumin	Others	Others	33171-05-0	85353	81125	79700	149020	150410	158570	158340	185030	182010	--	--
pme3705	193.04	73	194.043	C6H10O7	[M-H]-	D-Glucoronic acid*	Others	Saccharides and Alcohols	6556-12-3	81952	120360	82170	81190	115540	61427	58751	52122	58723	C00191	ko00040,ko00053,ko00520,ko00562,ko01100,ko01240
pme1216	122.03	78	123.032	C6H5NO2	[M-H]-	2-Picolinic acid	Organic acids	Organic acids	98-98-6	81262	96516	70774	137510	123940	127490	95799	74412	70525	C10164	ko00380,ko01100
Lmzn006284	471.35	471.35	472.355	C30H48O4	[M-H]-	2α-Hydroxyursolic acid	Terpenoids	Triterpene	-	80789	51827	51839	107500	95963	94687	43036	31830	40088	--	--
Lmyn006221	679.39	397.13	680.398	C33H60O14	[M-H]-	Gingerglycolipid C	Lipids	Glycerol ester	-	78726	57340	77699	40983	41585	45129	43754	43239	40592	--	--
pmf0440	163.08	91.1	162.068	C10H10O2	[M+H]+	4-MethoxycinnaMaldehyde	Phenolic acids	Phenolic acids	1963-36-6	78673	79679	83026	91432	92679	92300	61230	62864	72942	C10475	--
Lmjp002867	595.17	287.05	594.158	C27H30O15	[M+H]+	Kaempferol-3-O-neohesperidoside*	Flavonoids	Flavonols	32602-81-6	78159	67514	66125	100910	94668	157040	237240	205110	225180	--	--
pmb0374	136.06	118.9	135.054	C5H5N5	[M+H]+	2-Aminopurine	Nucleotides and derivatives	Nucleotides and derivatives	452-06-2	78090	85007	92057	49325	50976	53261	23454	23592	30077	--	--
pma2400	167.1	94.99	166.136	C11H18O	[M+H]+	Dihydrojasmone	Organic acids	Organic acids	1128-08-1	77814	69696	64929	71431	64543	88600	52361	50498	40978	--	--
Hmtn001302	299.08	137.02	300.085	C13H16O8	[M-H]-	Glucosyloxybenzoic acid*	Phenolic acids	Phenolic acids	-	76461	80443	83195	96534	75163	87162	86974	87086	77976	--	--
Lmhp009190	679.39	263.24	678.383	C33H58O14	[M+H]+	2-Linoleoylglycerol-1,3-di-O-glucoside*	Lipids	Glycerol ester	-	75790	51338	71530	31416	41695	28870	71368	185420	103180	--	--
mws0232	377.15	243	376.138	C17H20N4O6	[M+H]+	Riboflavin (Vitamin B2)	Others	Vitamin	83-88-5	74013	88248	82136	56904	54021	51796	39350	41466	44134	C00255	ko00740,ko01100,ko01110,ko01240,ko02010
mws0054	289.07	245	290.079	C15H14O6	[M-H]-	Catechin*	Flavonoids	Flavanols	154-23-4	71741	77481	79138	48351	55063	47179	1343800	1190600	1288700	C06562	ko00941,ko01110
Lmsp004670	595.17	287.06	594.158	C27H30O15	[M+H]+	Kaempferol-3-O-glucoside-7-O-rhamnoside*	Flavonoids	Flavonols	-	71697	72468	74617	117350	97404	130230	210710	236260	174930	--	--
Lmzn001582	387.17	207.1	388.174	C18H28O9	[M-H]-	5'-Glucosyloxyjasmanic acid	Phenolic acids	Phenolic acids	-	70970	60433	78481	99663	101120	105700	122470	118140	127330	--	--
Hmcp002123	193.05	178.02	192.042	C10H8O4	[M+H]+	Isoscopoletin (6-Hydroxy-7-Methoxycoumarin)	Lignans and Coumarins	Coumarins	776-86-3	70385	52100	72404	88928	109030	111190	79381	82175	82950	C18079	--
Lmxp001668	151.08	91.05	150.068	C9H10O2	[M+H]+	2-Methoxy-4-ethenylphenol	Phenolic acids	Phenolic acids	7786-61-0	69686	67738	63284	65166	60270	55546	54207	41443	42531	C17883	--
pmd0146	548.37	184.07	547.364	C28H54NO7P	[M+H]+	LysoPC 20:2(2n isomer)	Lipids	LPC	-	68748	63916	72989	138260	136220	133000	128870	126670	120930	--	--
Hmln002355	549.2	387.15	550.204	C27H34O12	[M-H]-	5'-Methoxymatairesinoside	Lignans and Coumarins	Lignans	1691201-82-7	68503	59932	60114	49607	33077	45154	24056	26367	25042	--	--
pmn001610	307.26	307.3	308.272	C20H36O2	[M-H]-	Eicosadienoic acid	Lipids	Free fatty acids	5598-38-9	68449	64276	61620	39074	39502	29462	60327	59796	56005	C16525	ko01040
Lmfp001509	317.09	153.02	316.079	C13H16O9	[M+H]+	1-O-Galloyl-rhamnose	Tannins	Tannin	-	67148	64107	56218	61269	59751	72047	46321	49282	45202	--	--
pme0256	151.03	151	152.033	C5H4N4O2	[M-H]-	Xanthine	Nucleotides and derivatives	Nucleotides and derivatives	69-89-6	66989	56945	69958	50367	57912	38770	16425	20754	17751	C00385	ko00230,ko00232,ko01100,ko01110
pmb0786	180.09	163.06	179.079	C6H13NO5	[M+H]+	D-Glucosamine	Others	Saccharides and Alcohols	3416-24-8	66925	63285	23043	29412	58609	35220	21426	24958	60432	C00329	ko00520,ko01100
pme2890	269.06	136	268.055	C8H16N2O4S2	[M+H]+	L-Homocystine	Amino acids and derivatives	Amino acids and derivatives	626-72-2	65977	52956	62358	68554	86295	95865	52259	31533	43676	C01817	ko00270
pme0137	187.07	125	188.08	C7H12N2O4	[M-H]-	N-Acetyl-L-Glutamine	Amino acids and derivatives	Amino acids and derivatives	2490-97-3	65351	51375	60453	71098	55870	53074	66255	57845	53404	--	--
mws0120	258.11	104.11	257.103	C8H20NO6P	[M+H]+	Choline Alfoscerate	Lipids	PC	28319-77-9	65228	42354	44115	206340	237800	258000	153620	142070	170140	C00670	ko00564,ko00565
Zmyn000155	173.11	131.08	174.1	C7H14N2O3	[M-H]-	N-α-Acetyl-L-ornithine	Amino acids and derivatives	Amino acids and derivatives	6205-08-9	64851	82964	82400	169720	180030	158080	389680	323360	348960	C00437	ko00220,ko01100,ko01110,ko01210,ko01230
pme3154	147.07	59.01	148.074	C6H12O4	[M-H]-	Mevalonic acid	Organic acids	Organic acids	150-97-0	64652	54971	62138	55823	22870	55685	27313	41641	49793	C00418	ko00900,ko01100,ko01110
Zmhn001883	329.09	209.04	330.095	C14H18O9	[M-H]-	Vanillic acid-4-O-glucoside*	Phenolic acids	Phenolic acids	32142-31-7	63512	69419	64962	142040	129570	140460	70966	59165	74091	--	--
mws0024	169.01	125	170.022	C7H6O5	[M-H]-	Gallic acid	Tannins	Tannin	149-91-7	63156	58081	73609	68864	44349	61529	25361	26832	33803	C01424	--
pmb2940	385.11	205	386.121	C17H22O10	[M-H]-	1-O-Glucosyl sinapate*	Phenolic acids	Phenolic acids	78185-48-5	62727	49568	46880	99687	102640	120250	34467	30789	33886	--	--
mws1641	165.04	120.02	164.033	C6H4N4O2	[M+H]+	Lumazine	Nucleotides and derivatives	Nucleotides and derivatives	487-21-8	62384	61749	58233	88330	86159	81708	36030	45846	39301	C03212	--
pmb2787	293.21	275.1	294.219	C18H30O3	[M-H]-	9-Oxo-10E,12Z-octadecadienoic acid	Lipids	Free fatty acids	54232-59-6	61496	59978	64638	55607	57207	49721	42826	44600	43880	C14766	ko00591
Rfmb26201	621.22	417.16	622.226	C30H38O14	[M-H]-	Syringaresinol-4'-O-(6''-acetyl)glucoside	Lignans and Coumarins	Lignans	-	60513	48404	63440	47035	39887	40852	42962	33940	41204	--	--
pme3188	323.03	211	324.036	C9H13N2O9P	[M-H]-	Uridine 5'-monophosphate	Nucleotides and derivatives	Nucleotides and derivatives	58-97-9	60403	51165	54247	164680	173230	177750	48214	45438	55077	C00105	ko00240,ko01100,ko01240
mws0369	303.23	258.9	304.24	C20H32O2	[M-H]-	Arachidonic Acid	Lipids	Free fatty acids	506-32-1	58996	62958	59127	62871	66812	61648	89133	82832	96769	C00219	ko00590,ko00591,ko01040,ko01100
Hmpp003624	325.14	107.04	324.136	C20H20O4	[M+H]+	1-(4-Hydroxyphenyl)-7-(3-methoxy-4-hydroxyphenyl)-4,6-heptadiene-3-one	Phenolic acids	Phenolic acids	-	58465	63045	61410	99431	92837	110230	108180	104610	97502	--	--
pmp000252	207.1	119.08	224.093	C12H16O4	[M-H2O+H]+	Senkyunolide I	Others	Others	94596-28-8	58338	62222	50239	37817	59739	46665	39940	32433	43633	--	--
mws0255	112.05	95	111.043	C4H5N3O	[M+H]+	Cytosine	Nucleotides and derivatives	Nucleotides and derivatives	71-30-7	58176	63682	54669	46815	49229	53363	41709	42778	41433	C00380	ko00240,ko01100
pmb0776	337.15	177.4	336.147	C20H20N2O3	[M+H]+	N-Feruloyltryptamine	Alkaloids	Phenolamine	53905-13-8	57621	52599	53403	40130	42056	44317	33757	36916	34186	--	--
pme0195	120.02	62	121.02	C3H7NO2S	[M-H]-	L-Cysteine	Amino acids and derivatives	Amino acids and derivatives	52-90-4	57496	61436	75509	14746	10107	13834	10653	9760	9996.6	C00097	ko00260,ko00270,ko00311,ko00332,ko00430,ko00460,ko00480,ko00730,ko00770,ko00920,ko00970,ko01100,ko01110,ko01200,ko01230,ko01240,ko04122
Lmmn000774	343.1	181.05	344.111	C15H20O9	[M-H]-	Dihydrocaffeoylglucose	Phenolic acids	Phenolic acids	-	57395	56175	50597	48075	50641	46456	70779	75364	56213	--	--
pme1816	353.09	191	354.095	C16H18O9	[M-H]-	Neochlorogenic acid (5-O-Caffeoylquinic acid)*	Phenolic acids	Phenolic acids	906-33-2	57121	37344	34214	70453	13972	23515	24414	31970	46062	C17147	--
pmb1574	277.2	93	276.209	C18H28O2	[M+H]+	9,12-Octadecadien-6-Ynoic Acid	Lipids	Free fatty acids	61481-29-6	57084	47991	56421	85354	95019	93496	138870	130600	113700	--	--
mws0612	195.07	121	196.074	C10H12O4	[M-H]-	3,4-Dimethoxyphenyl acetic acid	Organic acids	Organic acids	93-40-3	56972	58464	65388	41778	52484	28511	31529	38873	35624	--	--
Lmhn004030	289.07	151.04	290.079	C15H14O6	[M-H]-	5,7,3',4',5'-Pentahydroxyflavan (Tricetiflavan)	Flavonoids	Flavanols	-	56448	47607	65218	32927	32479	41509	590490	591550	629760	--	--
pme1373	306.05	110	307.057	C9H14N3O7P	[M-H]-	2'-Deoxycytidine-5'-monophosphate	Nucleotides and derivatives	Nucleotides and derivatives	1032-65-1	56101	61938	47502	83240	89957	82075	245150	293510	277790	C00239	ko00240,ko01100
pme0085	359.08	196.7	360.084	C18H16O8	[M-H]-	Rosmarinic acid	Phenolic acids	Phenolic acids	537-15-5	55547	116060	99774	59385	69120	52407	70346	56273	57118	C01850	ko00350,ko01100
mws1436	287.29	97.2	286.287	C18H38O2	[M+H]+	1,18-Octadecanediol	Lipids	Free fatty acids	3155-43-9	53926	53331	54509	59439	54248	57136	45615	44022	46693	--	--
Lmhn002321	461.07	167.04	462.08	C21H18O12	[M-H]-	Vnilloylcaffeoyltartaric acid	Phenolic acids	Phenolic acids	-	53369	73415	54860	45369	47946	51602	86696	75283	97516	--	--
mws2220	457.08	169.02	458.085	C22H18O11	[M-H]-	Gallocatechin 3-O-gallate	Flavonoids	Flavanols	5127-64-0	53230	49944	44248	559670	155360	96038	21451	209970	33639	--	--
pmd0153	409.24	153	410.243	C19H39O7P	[M-H]-	LysoPA 16:0	Lipids	Glycerol ester	22002-85-3	53088	50185	49845	55911	63631	59872	9	9	9	C04036	--
Lmqp000329	296.07	104.11	295.056	C8H14N3O7P	[M+H]+	5-Aminoimidazole ribonucleotide	Nucleotides and derivatives	Nucleotides and derivatives	25635-88-5	52973	46165	45302	213100	206220	193790	95572	106660	110260	--	--
Hmjp003498	323.13	107.04	322.121	C20H18O4	[M+H]+	1-(4-Hydroxyphenyl)-7-(3-methoxy-4-hydroxyphenyl)-1,4,6-heptatriene-3-one	Phenolic acids	Phenolic acids	-	52641	46843	50345	81113	84239	82376	69363	70431	84506	--	--
pme0181	170.09	124	169.085	C7H11N3O2	[M+H]+	3-Methyl-L-Histidine	Amino acids and derivatives	Amino acids and derivatives	368-16-1	52138	54525	45497	40311	47294	46879	40999	53413	49194	C01152	ko00340,ko01100
Lmdn003756	193.05	135.05	194.058	C10H10O4	[M-H]-	Methyl caffeate	Phenolic acids	Phenolic acids	3843-74-1	52084	52719	54768	45858	52046	54922	53009	60756	57181	C10477	--
mws0491	122.1	105	121.089	C8H11N	[M+H]+	Phenethylamine	Alkaloids	Alkaloids	64-04-0	51841	53926	58542	62483	59366	53820	26708	28531	23298	C05332	ko00360,ko01100
pme1173	137.05	110	136.039	C5H4N4O	[M+H]+	Allopurinol	Nucleotides and derivatives	Nucleotides and derivatives	315-30-0	51725	47941	42589	32553	22903	29280	20484	16748	14772	--	--
Lmsp004632	287.06	269.04	286.048	C15H10O6	[M+H]+	Scutellarein (5,6,7,4'-Tetrahydroxyflavone)	Flavonoids	Flavonoid	529-53-3	51646	46377	42755	39103	58855	72115	32702	48477	31355	C10184	--
pme3437	213.08	154.1	212.068	C10H12O5	[M+H]+	Eudesmic acid (3,4,5-trimethoxybenzoic acid)	Phenolic acids	Phenolic acids	118-41-2	51274	48240	42371	18905	13532	15957	5319.6	6194.4	7857.1	--	--
pme0241	123.04	79	122.037	C7H6O2	[M+H]+	Benzoic acid	Phenolic acids	Phenolic acids	65-85-0	50926	36328	42219	56514	52654	56190	50686	43584	53564	C00180	ko00360,ko01100,ko01110
mws4174	222.1	138	221.09	C8H15NO6	[M+H]+	N-Acetyl-D-mannosamine	Others	Saccharides and Alcohols	7772-94-3	50739	51009	42886	46074	40685	54537	54755	52024	72725	C00645	ko00520,ko01100
pma3724	369.1	177.1	368.111	C17H20O9	[M+H]+	1-O-Feruloylquinic acid*	Phenolic acids	Phenolic acids	-	50295	49100	59216	51984	37759	58085	40134	55778	50266	--	--
Lmhp010908	536.37	184.07	535.364	C27H54NO7P	[M+H]+	LysoPC 19:1	Lipids	LPC	-	49982	48590	47150	47501	49754	62942	47841	43959	41274	--	--
pme1194	228.1	112	227.091	C9H13N3O4	[M+H]+	2'-Deoxycytidine	Nucleotides and derivatives	Nucleotides and derivatives	951-77-9	49817	48982	44356	29058	32334	32669	34801	31576	41990	C00881	ko00240,ko01100,ko02010
pme3388	189.13	144	188.127	C7H16N4O2	[M+H]+	Homoarginine	Amino acids and derivatives	Amino acids and derivatives	156-86-5	49706	48687	43974	75725	108700	80490	93147	103260	120540	C01924	--
Lmtn002796	449.1	287.05	450.116	C21H22O11	[M-H]-	Aromadendrin-7-O-glucoside	Flavonoids	Flavonoid	28189-90-4	49686	52070	40610	49697	43518	40779	128200	142170	153070	--	--
pme2735	399.2	250	398.137	C15H22N6O5S	[M+H]+	S-Adenosyl-L-methionine	Amino acids and derivatives	Amino acids and derivatives	29908-03-0	49335	27168	36397	43437	32209	35462	11630	16071	21531	C00019	ko00261,ko00270,ko00330,ko00908,ko01100,ko01110,ko01230,ko01240,ko04122
mws0159	163.04	91	164.047	C9H8O3	[M-H]-	Phenylpyruvic acid	Organic acids	Organic acids	156-06-9	48229	47483	41017	57510	51496	41571	36917	33587	26233	C00166	ko00360,ko00400,ko00960,ko01100,ko01110,ko01210,ko01230
pmb0864	426.26	285.24	425.254	C19H40NO7P	[M+H]+	LysoPE 14:0	Lipids	LPE	-	48098	51657	45042	34912	34034	32941	8031.3	5421	5980.1	--	--
mws0917	329.07	314	330.074	C17H14O7	[M-H]-	3,7-Di-O-methylquercetin	Flavonoids	Flavonols	2068-02-2	46999	43924	49220	34586	35583	34347	46064	45587	46019	C01265	ko00944
mws0179	367.1	190.9	368.111	C17H20O9	[M-H]-	Chlorogenic acid methyl ester	Phenolic acids	Phenolic acids	29708-87-0	46650	41594	22590	35214	34479	38837	32161	28731	26079	--	--
Lmhp008440	438.26	297.24	437.254	C20H40NO7P	[M+H]+	LysoPE 15:1	Lipids	LPE	-	46402	42560	39453	25468	25259	25809	6662.6	5105.7	4764.1	--	--
mws1622	219.17	111.2	218.167	C15H22O	[M+H]+	α-Cyperone	Others	Others	473-08-5	46343	36643	40660	36825	34635	43523	21985	26096	24094	C17090	--
mws1038	277.12	146	278.13	C11H22N2O4S	[M-H]-	Pantetheine	Others	Others	496-65-1	46299	58270	62993	71423	62132	83427	49498	29128	39838	C00831	ko00332,ko00770,ko01110
mws1629	345.12	183.2	346.126	C15H22O9	[M-H]-	Aucubin	Terpenoids	Sesquiterpenoids	479-98-1	46200	44714	42316	32830	34242	33348	47167	50106	51129	C09771	--
pmb0998	364.07	152.1	363.058	C10H14N5O8P	[M+H]+	Guanosine 5'-monophosphate	Nucleotides and derivatives	Nucleotides and derivatives	85-32-5	45269	52439	45447	157570	134570	166390	66327	69081	79945	C00144	ko00230,ko01100
pmb0770	353.15	177.1	352.142	C20H20N2O4	[M+H]+	N-Feruloylserotonin	Alkaloids	Phenolamine	68573-23-9	45033	47004	44918	38396	37837	52824	46513	64152	61899	--	--
pme1286	385.13	250	384.122	C14H20N6O5S	[M+H]+	S-(5'-Adenosy)-L-homocysteine	Amino acids and derivatives	Amino acids and derivatives	979-92-0	44951	35579	40470	37345	42270	34753	16060	20986	23760	C00021	ko00270,ko01100,ko01230,ko01240
Lmgn001670	137.03	108.02	138.032	C7H6O3	[M-H]-	Salicylic acid	Phenolic acids	Phenolic acids	69-72-7	44612	40054	32530	47066	41834	34333	48128	38227	30549	C00805	ko00360,ko01100,ko01110,ko04075
pme0033	137.05	119	136.039	C5H4N4O	[M+H]+	Hypoxanthine	Nucleotides and derivatives	Nucleotides and derivatives	68-94-0	44506	34255	35626	26025	22429	29825	16421	17070	11017	C00262	ko00230,ko01100
mws0748	353.09	191.1	354.095	C16H18O9	[M-H]-	1-Caffeoylquinic acid*	Phenolic acids	Phenolic acids	1241-87-8	44082	30689	23748	48355	13725	18186	12420	26322	25789	--	--
Lmbn013410	205.16	189.13	206.167	C14H22O	[M-H]-	2,4-Di-Tert-Butylphenol*	Phenolic acids	Phenolic acids	96-76-4	41409	37381	35516	33243	31581	23194	46536	53106	42976	--	--
pme0120	118.09	101	117.079	C5H11NO2	[M+H]+	5-Aminovaleric acid	Amino acids and derivatives	Amino acids and derivatives	660-88-8	41196	38860	44007	40301	25729	31689	25493	25583	28264	C00431	ko00310,ko00330,ko01100
pmb2211	343.3	240.7	342.288	C19H38N2O3	[M+H]+	Cocamidopropyl betaine	Alkaloids	Alkaloids	4292-10-8	40699	36322	32082	12411	13737	16999	13185	15453	11097	--	--
pmn001378	519.19	357.14	520.194	C26H32O11	[M-H]-	Pinoresinol-4-O-glucoside	Lignans and Coumarins	Lignans	41607-20-9	40481	27595	28392	37822	36689	30965	29429	29900	23210	C17529	--
pmb0752	369.12	177.1	368.111	C17H20O9	[M+H]+	3-O-Feruloylquinic acid*	Phenolic acids	Phenolic acids	1899-29-2	40458	31993	33456	31249	28441	28945	18866	24550	25652	C02572	--
mws0636	313.15	166	312.147	C18H20N2O3	[M+H]+	L-Phenylalanyl-L-phenylalanine	Amino acids and derivatives	Amino acids and derivatives	2577-40-4	40236	24179	30088	57143	57554	69941	31861	31893	24913	--	--
pme2074	322.4	129.7	323.21	C18H29NO4	[M-H]-	(-)-Jasmonoyl-L-Isoleucine	Organic acids	Organic acids	120330-93-0	39814	42807	40356	31935	33197	32900	20960	19141	21186	C18699	ko04075
Zmhn002422	355.1	193.05	356.11	C16H20O9	[M-H]-	1-O-Feruloyl-D-Glucose*	Phenolic acids	Phenolic acids	-	39753	46677	42923	31405	48747	40243	55827	61522	47755	C17759	--
HJN054	493.21	361.16	494.215	C25H34O10	[M-H]-	Secoisolariciresinol-9'-O-xyloside	Lignans and Coumarins	Lignans	-	39447	40499	34130	33736	22689	37712	9043.2	12200	15615	--	--
pme2253	177.04	59	178.048	C6H10O6	[M-H]-	L-Gulono-1,4-Lactone	Others	Saccharides and Alcohols	1128-23-0	39399	32906	46399	28599	62785	38310	36400	45031	40094	C01040	ko00053,ko01100,ko01240
pme0266	201.11	139	202.121	C10H18O4	[M-H]-	Sebacate	Organic acids	Organic acids	111-20-6	39252	35591	45966	18612	19128	16954	6627.1	5920.1	5651	C08277	--
pme3382	160.06	98	161.069	C6H11NO4	[M-H]-	N-Acetyl-L-threonine	Amino acids and derivatives	Amino acids and derivatives	17093-74-2	38766	43935	32617	50028	60133	47808	82202	94568	75397	--	--
Lmhp009384	679.39	263.24	678.383	C33H58O14	[M+H]+	1-Linoleoylglycerol-2,3-di-O-glucoside*	Lipids	Glycerol ester	-	38516	74602	87453	36258	28776	16891	88923	106050	46639	--	--
pmp000444	487.34	469.33	486.335	C30H46O5	[M+H]+	27,28-Dicarboxyl ursolic acid	Terpenoids	Triterpene	-	38188	39577	43499	55627	77149	55995	58122	65190	65129	--	--
Lmtp002474	565.16	427.1	564.148	C26H28O14	[M+H]+	Apigenin-6-C-(2''-glucosyl)arabinoside	Flavonoids	Flavonoid carbonoside	-	36528	52193	34609	39882	43220	54443	41682	38912	26209	--	--
pmb0382	339.09	177.2	338.079	C19H14O6	[M+H]+	O-Feruloyl 4-hydroxycoumarin	Lignans and Coumarins	Coumarins	-	36471	46440	44708	58750	48491	45965	48741	39684	37476	--	--
Zmap009745	345.1	330.07	344.09	C18H16O7	[M+H]+	Ayanin	Flavonoids	Flavonoid	572-32-7	36468	35204	37277	627880	615770	639100	2489900	2504200	2592200	C04444	ko00944
mws2108	353.09	191.05	354.095	C16H18O9	[M-H]-	Cryptochlorogenic acid (4-O-Caffeoylquinic acid)*	Phenolic acids	Phenolic acids	905-99-7	36226	45399	37854	75677	25572	33462	45410	48889	28173	--	--
Zmgn000173	149.05	75.01	150.053	C5H10O5	[M-H]-	D-Ribose	Others	Saccharides and Alcohols	50-69-1	35948	39235	31541	53672	44497	51774	56438	43693	44811	C00121	ko00030,ko01100,ko02010
pmb0128	213.3	81	212.178	C13H24O2	[M+H]+	δ-Tridecalactone	Lipids	Glycerol ester	7370-92-5	35924	53944	59562	88546	100690	93695	91151	95955	95099	--	--
pme3200	74	57	73.064	C2H7N3	[M+H]+	1-methylguanidine	Nucleotides and derivatives	Nucleotides and derivatives	471-29-4	35694	37300	34474	41773	35443	39252	22816	26289	26581	C02294	--
pme1841	103.12	86.1	102.116	C5H14N2	[M+H]+	Cadaverine	Alkaloids	Phenolamine	462-94-2	35623	39205	37704	38211	35191	39776	12536	13654	9235.5	C01672	ko00310,ko00480,ko00960,ko01100,ko01110
Lmln010063	205.16	189.13	206.167	C14H22O	[M-H]-	2,6-Di-tert-butylphenol*	Phenolic acids	Phenolic acids	128-39-2	35143	39827	34220	36286	29408	27586	45894	42119	42319	--	--
Lmbn005923	277.22	59.01	278.225	C18H30O2	[M-H]-	Crepenynic acid	Lipids	Free fatty acids	2277-31-8	34656	32783	29617	29843	31418	31355	64787	67391	54959	C07289	ko00591
pmp000714	510.15	137.02	492.105	C23H24O12	[M+NH4]+	2'-(2,3-Dihydroxybenzoyl)gentiopicroside	Terpenoids	Monoterpenoids	-	34582	35793	39345	40788	28812	30713	27264	33569	38380	--	--
mws0178	353.09	191.01	354.095	C16H18O9	[M-H]-	Chlorogenic acid (3-O-Caffeoylquinic acid)*	Phenolic acids	Phenolic acids	327-97-9	34423	51901	31487	59080	36338	32816	42542	51645	30676	C00852	ko00940,ko00941,ko00945,ko01110
Lmhp009187	440.28	299.26	439.27	C20H42NO7P	[M+H]+	LysoPE 15:0	Lipids	LPE	-	34409	39861	36877	20236	21811	21061	4031.8	6599.3	3331.1	--	--
pme2266	245.1	227	244.088	C10H16N2O3S	[M+H]+	Biotin	Others	Vitamin	58-85-5	34104	32369	33122	18210	18573	12344	30522	42123	29323	C00120	ko00780,ko01100,ko01240,ko02010
Li512113	451.09	391.04	452.095	C20H20O12	[M-H]-	Maleoyl-caffeoylquinic acid	Phenolic acids	Phenolic acids	-	33993	32594	35024	37560	32684	27409	30745	31381	34425	--	--
pmb2855	307	145	308.122	C11H20N2O8	[M-H]-	L-Glutamine-O-glycoside	Amino acids and derivatives	Amino acids and derivatives	-	33701	41003	29236	15548	27390	33479	10528	24965	23987	--	--
pmb0883	482.32	341.31	481.317	C23H48NO7P	[M+H]+	LysoPE 18:0	Lipids	LPE	69747-55-3	33329	32408	29694	24898	26193	21640	4774.3	5217.9	5069.5	--	--
NK10246260	162.06	116.05	161.048	C9H7NO2	[M+H]+	2,4-Dihydroxyquinoline*	Alkaloids	Quinoline alkaloids	86-95-3	33047	23642	28420	26878	12780	14523	11960	13821	13943	C16716	--
pmb0108	375.2	137.1	374.1	C19H18O8	[M+H]+	Feruloyl syringic acid	Phenolic acids	Phenolic acids	-	32978	30226	26790	23596	21794	17140	31693	22861	21704	--	--
Cmbp005523	417.12	163.04	416.111	C21H20O9	[M+H]+	1,3-O-Dicaffeoylglycerol	Lipids	Glycerol ester	-	32915	30430	38006	29035	29368	31190	20618	17393	23512	--	--
pmn001681	165.09	149.06	166.099	C10H14O2	[M-H]-	1-(4-Methoxyphenyl)-1-propanol	Phenolic acids	Phenolic acids	5349-60-0	32854	34412	36628	24263	37586	31501	40822	28830	32687	--	--
Lmhp010515	510.36	184.07	509.348	C25H52NO7P	[M+H]+	LysoPC 17:0(2n isomer)	Lipids	LPC	-	32610	36314	43329	30313	28237	26868	18105	16359	14422	--	--
pme3255	179.11	123	178.099	C11H14O2	[M+H]+	Methyleugenol	Phenolic acids	Phenolic acids	93-15-2	32456	26598	23139	59216	80886	87255	81955	89569	75311	C10454	ko00940
mws0675	335.06	123	334.057	C11H15N2O8P	[M+H]+	β-Nicotinamide mononucleotide	Nucleotides and derivatives	Nucleotides and derivatives	1094-61-7	32055	21056	25152	40648	30536	23580	37009	34690	28917	C00455	ko00760,ko01100
mws2608	222.1	84.05	221.09	C8H15NO6	[M+H]+	N-Acetyl-D-galactosamine	Others	Saccharides and Alcohols	1811-31-0	32029	29238	32279	44159	30311	41275	43000	42875	50385	C01132	ko00052,ko01100
Cmbp005948	401.12	163.04	400.116	C21H20O8	[M+H]+	1-O-p-Hydroxycinnamoyl-3-O-caffeoylglycerol	Lipids	Glycerol ester	-	31546	25288	31238	43216	45549	46735	46723	42070	40047	--	--
Lmhp009769	466.29	325.27	465.286	C22H44NO7P	[M+H]+	LysoPE 17:1	Lipids	LPE	-	31413	17777	17313	14516	15345	15849	8276.2	5073.5	5815.6	--	--
mws0359	241.22	241.22	242.225	C15H30O2	[M-H]-	Pentadecanoic Acid	Lipids	Free fatty acids	1002-84-2	30797	28037	25930	17523	11137	12479	9842.2	8659.6	7773.9	C16537	--
pmb2786	293.21	235.17	294.219	C18H30O3	[M-H]-	9-Hydroxy-10,12,15-octadecatrienoic acid	Lipids	Free fatty acids	89886-42-0	30645	32854	30927	26759	25228	22838	19553	20222	22802	C16326	ko00592
mws1066	579.17	271	580.179	C27H32O14	[M-H]-	Naringenin-7-O-Rutinoside(Narirutin)*	Flavonoids	Dihydroflavone	14259-46-2	30496	32289	31350	18119	22972	22938	11024	16782	10128	C09793	--
mws0045	449.11	303.05	448.101	C21H20O11	[M+H]+	Quercetin-3-O-rhamnoside(Quercitrin)	Flavonoids	Flavonols	522-12-3	30452	25005	27702	48652	56117	52667	13117	11869	18166	C01750	ko00944
pme2289	287.2	119	286.23	C20H30O	[M+H]+	Retinol (Vitamin A1)	Others	Vitamin	68-26-8	30425	28538	27591	31939	25917	27270	13428	16100	10937	C00473	ko01100,ko01240
mws0061	463.09	300	464.095	C21H20O12	[M-H]-	Quercetin-3-O-galactoside (Hyperin)*	Flavonoids	Flavonols	482-36-0	30247	23401	19246	19159	21510	15659	100180	103080	146370	C10073	--
Zmlp007578	345.06	313.03	344.053	C17H12O8	[M+H]+	3,3',4-O-Trimethylellagic acid	Tannins	Tannin	1617-49-8	29878	29563	29347	24336	27724	30888	22385	19235	16116	C10836	--
Lmhp009773	515.32	261.22	514.314	C27H46O9	[M+H]+	1-α-Linolenoyl-glycerol-3-O-glucoside	Lipids	Glycerol ester	-	29767	24496	32748	17316	16474	14286	35953	44438	25906	--	--
pmb2657	289.1	97.1	290.123	C10H18N4O6	[M-H]-	Argininosuccinic acid	Organic acids	Organic acids	2387-71-5	29738	27997	33310	40785	39666	43177	15966	16735	14251	C03406	ko00220,ko00250,ko01100,ko01110,ko01230
Hmqn003054	329.23	311.23	330.24	C18H34O5	[M-H]-	9,10,11-Trihydroxy-12-octadecenoic acid*	Lipids	Free fatty acids	61911-67-9	29691	31941	28637	37542	37319	33657	22244	24466	25175	--	--
mws0976	243.06	153	244.07	C9H12N2O6	[M-H]-	β-Pseudouridine	Nucleotides and derivatives	Nucleotides and derivatives	1445-07-4	29148	29365	25962	21036	18739	24677	12732	7074.1	8113.5	C02067	ko00240,ko01100
pme2060	204.25	136	203.117	C10H13N5	[M+H]+	N6-Isopentenyladenine	Nucleotides and derivatives	Nucleotides and derivatives	2365-40-4	29093	33745	20939	28687	19739	23330	34503	35148	31281	C04083	ko00908,ko01110,ko04075
pmb2795	177	145	178.063	C10H10O3	[M-H]-	4-Methoxycinnamic acid	Phenolic acids	Phenolic acids	830-09-1	28297	26864	27720	37233	33853	35447	27419	29485	28405	--	--
mws1509	215.07	121	214.063	C13H10O3	[M+H]+	Phenyl salicylate	Phenolic acids	Phenolic acids	118-55-8	28150	30154	42108	54451	46512	37541	39852	41874	34937	C14163	--
Lmhp008718	506.32	184.07	505.317	C25H48NO7P	[M+H]+	LysoPC 17:2	Lipids	LPC	-	27763	20194	29155	59592	56688	53428	73377	73131	84920	--	--
Hmpn004116	385.17	205.08	386.173	C22H26O6	[M-H]-	Gingerenone B	Others	Others	128700-98-1	27450	24606	27959	31619	30092	30623	40080	39257	38993	--	--
mws0898	165.09	105	164.084	C10H12O2	[M+H]+	Isoeugenol	Phenolic acids	Phenolic acids	97-54-1	27165	25236	29121	639120	471250	637500	305820	316590	279780	C10469	ko00940
pmn001689	311.22	223.17	312.23	C18H32O4	[M-H]-	9-Hydroxy-12-oxo-15(Z)-octadecenoic acid	Lipids	Free fatty acids	-	26544	25375	25561	22423	20977	21731	22627	24233	22497	C21924	ko00592,ko01110
mws0884	328.05	134.2	329.053	C10H12N5O6P	[M-H]-	Cyclic 3',5'-Adenylic acid	Nucleotides and derivatives	Nucleotides and derivatives	60-92-4	26201	25390	21365	12562	12103	11835	6317.3	7377.3	6427.8	C00575	ko00230,ko01100
Lmhp009034	452.28	311.26	451.27	C21H42NO7P	[M+H]+	LysoPE 16:1	Lipids	LPE	-	25826	16738	22287	11120	13472	12181	3743.3	3736.1	2172.9	--	--
pmn001419	325.09	163.04	326.1	C15H18O8	[M-H]-	1-O-[(E)-p-Cumaroyl]-D-glucose*	Phenolic acids	Phenolic acids	-	25578	28299	14926	16751	17902	20257	18409	19832	15826	--	--
Hmjp003268	327.12	177.05	326.115	C19H18O5	[M+H]+	(E)-1-(3,4-Dihydroxyphenyl)-7-(4-hydroxyphenyl)hept-1-ene-3,5-dione	Phenolic acids	Phenolic acids	-	25392	23122	22441	29983	32758	35907	31850	31329	30525	--	--
Lmhn002051	283.05	167.04	284.053	C12H12O8	[M-H]-	Vnilloylmalic acid	Phenolic acids	Phenolic acids	-	24683	28030	22276	23151	19026	15530	28452	30294	28928	--	--
Lmgp003270	369.16	177.06	368.074	C16H16O10	[M+H]+	Scopoletin-7-O-glucuronide	Lignans and Coumarins	Coumarins	132752-65-9	24585	15461	18671	72503	61904	29718	52848	30302	50201	--	--
Lmhp009129	482.32	184.07	481.317	C23H48NO7P	[M+H]+	LysoPC 15:0(2n isomer)	Lipids	LPC	-	24370	23632	30907	28996	32155	29844	18859	20055	24806	--	--
pme1598	463.12	301	464.132	C22H24O11	[M-H]-	Hesperetin-5-O-glucoside	Flavonoids	Dihydroflavonol	69651-80-5	24291	23023	28866	9	9	9	70433	71975	78656	--	--
Hmln002189	549.09	505.11	550.096	C24H22O15	[M-H]-	Quercetin-3-O-(6''-malonyl)galactoside*	Flavonoids	Flavonols	-	23552	21860	28604	29079	17882	13340	28016	37252	16901	--	--
Hmbp002333	387.13	147.04	386.121	C17H22O10	[M+H]+	10-Dehydrogeniposide	Others	Others	-	23148	17071	22542	27549	20833	21052	22929	23164	32009	--	--
mws0972	131.07	85	132.079	C6H12O3	[M-H]-	6-Hydroxyhexanoic acid	Organic acids	Organic acids	1191-25-9	23121	34101	25889	16428	10708	15533	13520	9844.3	5722.2	C06103	--
pma1303	492.31	184.07	491.301	C24H46NO7P	[M+H]+	LysoPC 16:2	Lipids	LPC	-	22802	20427	23662	24190	23977	21191	19281	16929	22155	--	--
pme0434	577.14	407.1	578.142	C30H26O12	[M-H]-	Procyanidin B2*	Tannins	Proanthocyanidins	29106-49-8	22688	16733	29980	24217	22711	28664	555470	463720	450950	C17639	--
mws0011	371.13	209	372.142	C17H24O9	[M-H]-	Syringin	Phenolic acids	Phenolic acids	118-34-3	22618	18352	18694	71043	70594	69166	77133	84919	93935	C01533	ko00940
Zmlp005013	331.04	299.02	330.038	C16H10O8	[M+H]+	3,3'-O-Dimethylellagic Acid	Tannins	Tannin	2239-88-5	22504	31785	30250	28782	25117	27205	29344	24315	25032	--	--
Lmqn008369	595.26	152.99	596.296	C27H49O12P	[M-H]-	PI(18:2/0:0)	Lipids	Glycerol ester	-	22333	24722	19904	51877	67422	57682	132990	146480	134860	--	--
Lmhp009464	466.29	325.27	465.286	C22H44NO7P	[M+H]+	LysoPE 17:1(2n isomer)	Lipids	LPE	-	22160	14803	21730	16869	20705	17850	7174	6313.5	7584.4	--	--
Hmyp010491	313.18	137.06	312.172	C20H24O3	[M+H]+	Yakuchinone A	Others	Others	78954-23-1	22078	15442	23190	44280	50393	47998	20824	20333	27158	--	--
pmb2497	197	153	198.053	C9H10O5	[M-H]-	4-Hydroxy-3-methoxymandelate	Phenolic acids	Phenolic acids	55-10-7	22054	26314	27986	83230	102500	91703	43866	49833	48825	C05584	ko00350,ko01100
mws0919	431.1	285	432.106	C21H20O10	[M-H]-	Kaempferol-3-O-rhamnoside (Afzelin)(Kaempferin)*	Flavonoids	Flavonols	482-39-3	21953	39305	24721	32376	14305	11798	32193	36749	36528	C16911	ko00944
Rfmb25702	561.2	357.13	562.205	C28H34O12	[M-H]-	Pinoresinol-4-O-(6''-acetyl)glucoside	Lignans and Coumarins	Lignans	-	21849	27098	24648	15789	23214	13776	15074	12399	17213	--	--
Hmhp002580	413.14	136.07	412.133	C19H24O10	[M+H]+	Methylpicraquassioside A	Lignans and Coumarins	Coumarins	-	21676	19316	16120	12437	16454	11968	10382	6481.2	6261	--	--
Lmmp003109	305.1	139.04	304.095	C16H16O6	[M+H]+	3'-O-Methyl-(-)-epicatechin	Flavonoids	Flavanols	76549-34-3	21065	13688	12305	30570	26573	26745	619970	648910	613420	--	--
Lmhp010757	506.32	365.31	505.317	C25H48NO7P	[M+H]+	LysoPE 20:2	Lipids	LPE	-	20542	15537	20095	15660	12312	11928	3272.7	3610.4	2859	--	--
Lmhp008763	452.28	311.26	451.27	C21H42NO7P	[M+H]+	LysoPE 16:1(2n isomer)	Lipids	LPE	-	20526	18340	22858	19142	19503	15476	8712.8	8999.4	11060	--	--
pmb2791	309.21	209.1	310.1	C18H30O4	[M-H]-	9-Hydroperoxy-10E,12,15Z-octadecatrienoic acid	Lipids	Free fatty acids	111004-08-1	20355	23471	23137	22539	19260	22911	21630	21680	18534	C16321	ko00592,ko01110
pmb0863	492.31	184.07	491.301	C24H46NO7P	[M+H]+	LysoPC 16:2(2n isomer)	Lipids	LPC	-	19701	19218	19036	51598	43070	52172	37130	43198	42025	--	--
Lmhp008885	440.28	299.26	439.27	C20H42NO7P	[M+H]+	LysoPE 15:0(2n isomer)	Lipids	LPE	-	19328	10240	9860.8	4899.5	7693.9	6980.2	5210.9	3704.9	3729.2	--	--
mws0836	577.14	425.1	578.142	C30H26O12	[M-H]-	Procyanidin B1	Tannins	Proanthocyanidins	20315-25-7	19143	18616	18845	29412	23540	23661	569260	609960	544670	--	--
Lmhn002573	399.09	205.04	400.101	C17H20O11	[M-H]-	Sinapoylglucuronic acid	Phenolic acids	Phenolic acids	-	19115	29236	30282	24056	38876	34352	31884	29468	20788	--	--
Lmhp010573	517.34	263.24	516.33	C27H48O9	[M+H]+	1-Linoleoylglycerol-3-O-glucoside	Lipids	Glycerol ester	-	18994	12867	29656	6993.4	7511.7	5289.3	14941	15432	15831	--	--
pme2693	131.12	114.09	130.111	C6H14N2O	[M+H]+	N-Acetylputrescine	Alkaloids	Phenolamine	18233-70-0	18847	11005	14472	8993.2	10476	15495	4717	5057.6	10039	C02714	ko00330,ko01100
Lmmp003087	331.1	169.05	330.095	C14H18O9	[M+H]+	Mudanoside A	Phenolic acids	Phenolic acids	-	18726	18909	15579	7035.8	13582	9831.4	12938	17865	13562	--	--
mws1417	160.04	116	161.048	C9H7NO2	[M-H]-	Indole-3-carboxylic acid*	Alkaloids	Plumerane	771-50-6	18602	20094	21237	17383	17221	18953	20987	17339	17828	C19837	--
HJN051	623.16	315.05	624.168	C28H32O16	[M-H]-	Tamarixetin-3-O-rutinoside*	Flavonoids	Flavonoid	-	18285	21272	23073	48164	44796	46317	7581.3	17051	9944.1	--	--
Lmtn004049	263.13	204.12	264.136	C15H20O4	[M-H]-	Abscisic acid	Organic acids	Organic acids	21293-29-8	18223	17023	16273	43965	42060	46238	38236	31613	29880	C06082	ko00906,ko01100,ko01110,ko04075
mws1499	149.05	59.01	150.053	C5H10O5	[M-H]-	D-Arabinose	Others	Saccharides and Alcohols	10323-20-3	18161	28704	21299	23320	26012	21343	52309	47821	46100	C00216	ko00040,ko00053
Lmqn001932	579.21	417.16	580.216	C28H36O13	[M-H]-	Syringaresinol-4'-O-glucoside	Lignans and Coumarins	Lignans	7374-79-0	18134	17960	14125	11717	23354	14321	10329	13384	8483.8	C10890	--
pme2816	301.2	209.2	300.209	C20H28O2	[M+H]+	4-Oxoretinol	Others	Vitamin	62702-55-0	18089	19069	17037	15419	6914.5	12325	9	9	9	C16683	--
Hmjp003400	293.12	107.04	292.11	C19H16O3	[M+H]+	1,7-Bis-(4-hydroxyphenyl)-2,4,6-heptatrienone	Phenolic acids	Phenolic acids	-	17855	13758	11243	16710	12236	16390	20392	13517	15778	--	--
pmb0962	235.1	118.3	234.158	C10H22N2O4	[M+H]+	L-Lysine-Butanoic Acid	Amino acids and derivatives	Amino acids and derivatives	80407-71-2	17839	16183	23389	68264	97229	104950	34603	21618	25056	--	--
Lmhp010514	506.32	365.31	505.317	C25H48NO7P	[M+H]+	LysoPE 20:2(2n isomer)	Lipids	LPE	-	17793	12990	15690	14704	14146	15150	3064.1	3360.1	2224.5	--	--
mws0982	126.1	68	125.095	C6H11N3	[M+H]+	1-Methylhistamine	Alkaloids	Alkaloids	501-75-7	17687	18048	15572	12842	14905	15324	13063	9637.4	12748	C05127	ko00340,ko01100
mws2209	449.11	287.06	448.101	C21H20O11	[M+H]+	Kaempferol-3-O-glucoside (Astragalin)*	Flavonoids	Flavonols	480-10-4	17606	23115	11649	21602	11379	20872	12522	6896	6644.3	C12249	ko00944,ko01110
pmb2873	214.1	134	215.095	C13H13NO2	[M-H]-	3-(2-Naphthyl)-L-alanine	Amino acids and derivatives	Amino acids and derivatives	58438-03-2	17596	28135	23414	10792	11558	18775	11080	11842	13300	--	--
pmc0960	544.34	184.07	543.332	C28H50NO7P	[M+H]+	LysoPC 20:4	Lipids	LPC	-	17566	21092	45066	11513	17582	17313	4053.3	3881.3	5375.8	--	--
mws0102	160.04	116	161.048	C9H7NO2	[M-H]-	Indole-5-carboxylic acid*	Alkaloids	Plumerane	1670-81-1	17193	18133	15439	18133	12501	11767	11113	14239	15324	--	--
Hmpp003270	449.11	287.05	448.101	C21H20O11	[M+H]+	Luteolin-4'-O-glucoside*	Flavonoids	Flavonoid	6920-38-3	17068	20398	17016	21006	17515	19925	18273	11552	9951.7	--	--
mws0467	165.06	119.05	166.063	C9H10O3	[M-H]-	3-(4-Hydroxyphenyl)-propionic acid	Phenolic acids	Phenolic acids	501-97-3	16548	29388	24502	19850	15704	26955	13518	24246	14527	C01744	--
mws0596	154.05	136.04	153.043	C7H7NO3	[M+H]+	3-Hydroxyanthranilic acid	Organic acids	Organic acids	548-93-6	16300	20838	26494	22816	21520	22775	9892	12112	12393	C00632	ko00380,ko01100,ko01240
pmn001691	327.22	291.2	328.225	C18H32O5	[M-H]-	9,12,13-Trihydroxy-10,15-octadecadienoic acid	Lipids	Free fatty acids	-	16171	12031	11443	20550	20163	18585	15221	16145	14141	--	--
HJAP052	197.08	138.07	196.074	C10H12O4	[M+H]+	2,4,5-Trimethoxybenzaldehyde	Phenolic acids	Phenolic acids	4460-86-0	16016	17027	17026	10259	9630.7	6550.8	12684	15805	13688	--	--
pma0948	138.09	121.1	137.084	C8H11NO	[M+H]+	Phenylethanolamine	Alkaloids	Alkaloids	7568-93-6	15737	14158	16261	8408.1	5660.9	7956.3	5516.5	5545.3	8722	C02735	--
mws0147	117.06	59	118.063	C5H10O3	[M-H]-	β-Hydroxyisovaleric acid	Organic acids	Organic acids	625-08-1	15648	21037	25943	31879	26573	35267	60431	60612	36387	C20827	ko00280,ko01100
Lmqn008288	299.26	299.26	300.267	C18H36O3	[M-H]-	3-Hydroxyoctadecanoic Acid	Lipids	Free fatty acids	45261-96-9	15564	16639	17192	18869	18878	15675	14613	3853.6	9989.8	--	--
pmb1452	275.1	213.2	273.267	C16H35NO2	[M+H]+	N-Lauryldiethanolamine	Lipids	Free fatty acids	1541-67-9	15437	19541	21520	17016	18913	19480	21115	17680	16695	--	--
pme0500	503.16	323	504.169	C18H32O16	[M-H]-	D-Melezitose	Others	Saccharides and Alcohols	597-12-6	15357	16125	19449	15559	16034	12156	5109.2	9700	7878.1	C08243	--
pme0321	431.1	285	432.106	C21H20O10	[M-H]-	Kaempferol-7-O-rhamnoside*	Flavonoids	Flavonols	20196-89-8	15263	47388	22586	36006	17332	20583	33708	36307	35949	--	--
pmb2792	293.21	193.1	294.219	C18H30O3	[M-H]-	13-Hydroxy-6,9,11-octadecatrienoic acid	Lipids	Free fatty acids	74784-20-6	15078	17683	17245	12679	12519	15461	18742	15926	14221	--	--
pmb0501	131.13	114.1	130.122	C5H14N4	[M+H]+	Agmatine	Alkaloids	Phenolamine	306-60-5	14484	15785	19064	10961	9088.8	15452	10196	9347.5	5994.2	C00179	ko00330,ko01100
Lmrj002698	197.13	72.08	196.122	C10H16N2O2	[M+H]+	Cyclo(Pro-Val)	Amino acids and derivatives	Amino acids and derivatives	5654-87-5	14351	10883	6623.2	17475	17710	8998.1	19788	19791	13576	--	--
pmb2826	147.03	87.1	148.037	C5H8O5	[M-H]-	L-Citramalic acid	Organic acids	Organic acids	6236-09-5	14336	22361	14273	13362	15527	6508.4	32204	29624	25878	C02614	ko00660,ko01100
mws0609	344.04	150	345.047	C10H12N5O7P	[M-H]-	Guanosine 3',5'-cyclic monophosphate	Nucleotides and derivatives	Nucleotides and derivatives	7665-99-8	14206	16927	18986	21237	19252	18856	5685.6	5924.1	6411.8	C00942	ko00230,ko01100
pme2117	426	159	427.029	C10H15N5O10P2	[M-H]-	Adenosine 5'-diphosphate	Nucleotides and derivatives	Nucleotides and derivatives	58-64-0	14127	18565	25480	31444	48775	42549	77636	82030	87668	C00008	ko00190,ko00195,ko00230,ko00908,ko01100,ko01110,ko01240
mws2523	421.08	241.1	422.083	C12H23O14P	[M-H]-	Trehalose 6-phosphate	Others	Saccharides and Alcohols	4484-88-2	13972	13257	15642	32245	27473	25069	22620	19443	16861	C00689	ko00500,ko01100,ko01110
Lmqn000780	606.08	384.98	607.082	C17H27N3O17P2	[M-H]-	Uridine 5'-diphospho-N-acetylglucosamine	Alkaloids	Alkaloids	528-04-1	13936	10294	13475	15304	15334	14847	22024	22042	21856	C00043	ko00520,ko00524,ko01100
pmb0681	403.1	367.08	402.095	C20H18O9	[M+H]+	Apigenin-8-C-Arabinoside	Flavonoids	Flavonoid	-	13929	11566	10280	12285	9	16065	15373	8744	9762.6	--	--
pmb0069	122	105	121.053	C7H7NO	[M+H]+	Benzamide	Phenolic acids	Phenolic acids	55-21-0	13893	11257	10554	13024	14490	9592	6156.5	7596.3	6502.9	C09815	--
Hmjp004204	235.17	137.09	234.161	C15H22O2	[M+H]+	(6S)-2-Methyl-6-[(1R,5S)-(4-methene-5-hydroxyl-2-cyclohexen)-2-hepten-4-one	Terpenoids	Sesquiterpenoids	-	13654	10198	8489.8	9570.2	12909	11916	5999.4	7144.9	6962.3	--	--
pmb0500	411.19	177.05	410.184	C23H26N2O5	[M+H]+	N-p-Coumaroyl-N'-feruloylputrescine	Alkaloids	Phenolamine	380302-96-5	13516	9625.8	5525.2	19393	16284	22053	9979.2	5586.4	6646	--	--
mws0520	224.09	136	223.084	C11H13NO4	[M+H]+	N-Acetyl-L-tyrosine	Amino acids and derivatives	Amino acids and derivatives	537-55-3	13495	12987	10586	7253.6	7262.4	11239	12306	8783.9	12353	--	--
mws0091	463.09	300.03	464.095	C21H20O12	[M-H]-	Quercetin-3-O-glucoside (Isoquercitrin)*	Flavonoids	Flavonols	482-35-9	13445	15028	19476	18957	12892	19611	71372	84658	82244	C05623	ko00944,ko01100,ko01110
pmb2653	649.1	145	650.227	C24H42O20	[M-H]-	D(+)-Melezitose O-rhamnoside	Others	Saccharides and Alcohols	-	13289	15750	13057	14071	11169	8086.6	2020.7	4648.9	4173.4	--	--
pmb0819	157	130	156.069	C10H8N2	[M+H]+	3-Indoleacetonitrile	Alkaloids	Plumerane	771-51-7	13029	18295	19144	17425	16936	21060	13763	11670	10941	C02938	ko00380,ko01100
Lmbn003970	329.23	211.14	330.241	C18H34O5	[M-H]-	9,12,13-TriHOME; 9(S),12(S),13(S)-Trihydroxy-10(E)-octadecenoic acid	Lipids	Free fatty acids	97134-11-7	12978	15849	17578	14673	18264	14467	16411	13257	17380	C14833	ko00591
mad1424	427.05	295.05	426.043	C17H14O13	[M+H]+	Ditartaroyl-hydroxycoumarin	Lignans and Coumarins	Coumarins	-	12640	18552	15249	17037	16898	17054	16987	18508	16357	--	--
Rfmb056	591.21	387.14	592.216	C29H36O13	[M-H]-	Medioresinol-4'-O-(6'''-acetyl)glucoside	Lignans and Coumarins	Lignans	-	12631	17852	8739.2	7919.2	6524.9	11448	14593	12737	10896	--	--
Lmjp007790	329.1	314.08	328.095	C18H16O6	[M+H]+	5-Hydroxy-3,7,4'-trimethoxyflavone	Flavonoids	Flavonoid	-	12618	13765	8499.7	29577	28352	31621	27290	29444	28590	--	--
pme1021	177.14	99	178.048	C6H10O6	[M-H]-	D-Glucono-1,5-lactone	Others	Saccharides and Alcohols	90-80-2	12604	9881.1	11608	9559.8	14431	13706	16088	22858	16750	C00198	ko00030,ko01100,ko01110,ko01200
mws1500	177.09	130.9	176.084	C11H12O2	[M+H]+	Ethyl cinnamate	Phenolic acids	Phenolic acids	103-36-6	12550	14257	18109	20947	22142	20742	19342	12294	12902	C06359	--
mws1329	463.09	300.7	464.095	C21H20O12	[M-H]-	Quercetin-7-O-glucoside*	Flavonoids	Flavonols	491-50-9	12427	20154	13982	11578	15424	11228	83855	45202	68677	C12639	--
mws1002	345.06	330	346.069	C17H14O8	[M-H]-	Syringetin	Flavonoids	Flavonoid	4423-37-4	12411	13147	15232	20009	17713	18240	26018	24294	24213	C11620	ko00944
Lmjp004702	183.07	137.06	182.058	C9H10O4	[M+H]+	2',4'-Dihydroxy-6'-methoxyacetophenone	Phenolic acids	Phenolic acids	3602-54-8	12391	11840	12036	8339.7	8151.4	10429	5153.5	6345.9	3792.5	--	--
mws1513	193.09	57	194.094	C11H14O3	[M-H]-	Zingerone	Phenolic acids	Phenolic acids	122-48-5	12350	11194	12712	7627.8	6827	5770.2	8355.9	7705.2	6035.3	C17497	--
pme2758	162.04	144	163.048	C5H9NO5	[M-H]-	4-Hydroxy-L-glutamic acid	Amino acids and derivatives	Amino acids and derivatives	3913-68-6	12200	14267	16851	24980	19967	23529	20161	19983	20928	C03079	--
Lmhp007598	534.36	184.07	533.348	C27H52NO7P	[M+H]+	LysoPC 19:2(2n isomer)	Lipids	LPC	-	12130	12227	11702	57325	53770	51512	88988	101940	112750	--	--
Zmhn002301	325.09	163.04	326.1	C15H18O8	[M-H]-	p-Coumaric acid-4-O-glucoside*	Phenolic acids	Phenolic acids	117405-48-8	12017	13482	11255	16509	10378	10131	13679	10505	7635.8	C06739	--
mws0712	130.05	86	131.058	C5H9NO3	[M-H]-	N-Propionylglycine	Amino acids and derivatives	Amino acids and derivatives	21709-90-0	11787	12024	7362.3	19804	14253	11596	16507	20178	21411	--	--
mws0355	441.08	169.02	442.09	C22H18O10	[M-H]-	Catechin gallate	Flavonoids	Flavanols	130405-40-2	11728	13303	9170.3	76214	29527	17041	29592	29475	7146.4	--	--
Lmhp008273	438.26	297.24	437.254	C20H40NO7P	[M+H]+	LysoPE 15:1(2n isomer)	Lipids	LPE	-	11678	12650	12188	10519	8556.6	7338	4817	2784.1	1976.8	--	--
pme3007	402.99	159	404.002	C9H14N2O12P2	[M-H]-	Uridine 5'-diphosphate	Nucleotides and derivatives	Nucleotides and derivatives	27821-45-0	11653	12080	10372	19234	15975	14075	24735	29176	23767	C00015	ko00240,ko00908,ko01100,ko01240
pma1840	250.14	147	250.144	C14H20NO3+	[M]+	4-Coumaroylcholine	Alkaloids	Alkaloids	-	11636	10902	13034	13023	11167	18268	19321	22789	14320	--	--
mws0214	181.07	71	182.079	C6H14O6	[M-H]-	D-Sorbitol*	Others	Saccharides and Alcohols	50-70-4	11493	10374	7733.6	11244	7501.9	10181	27519	17735	15017	C00794	ko00051,ko00052,ko01100,ko02010
pmn001527	487.18	124	488.189	C22H32O12	[M-H]-	Di-O-galloyl Methyl gallate	Tannins	Tannin	-	11400	10083	10559	4927.8	4598.6	6469.2	3339.3	4778	3226.3	--	--
pmb0751	321.1	147.3	320.09	C16H16O7	[M+H]+	Trans-5-O-(p-Coumaroyl)shikimate	Phenolic acids	Phenolic acids	-	11361	9495.1	9220.9	6082	7478.4	12963	8404.1	10285	9102.8	C02947	ko00940,ko00941,ko00945,ko01100,ko01110
mws0263	128.04	82.03	129.043	C5H7NO3	[M-H]-	5-Oxo-L-Proline	Amino acids and derivatives	Amino acids and derivatives	98-79-3	11235	6223.8	10362	21045	18972	13527	5583.3	5925	2259.3	C01879	ko00480,ko01100
Hmpn005518	317.18	177.05	316.168	C19H24O4	[M-H]-	1,7-Diphenylheptane-1,3,5,7-tetraol	Phenolic acids	Phenolic acids	-	11207	12968	11354	15475	22787	19153	31584	25580	28113	--	--
pme2651	742.1	620.1	743.075	C21H28N7O17P3	[M-H]-	NADP (Nicotinamide adenine dinucleotide phosphate)	Nucleotides and derivatives	Nucleotides and derivatives	53-59-8	11196	6007.3	14415	33737	48575	44369	73197	86206	71708	C00006	ko00195,ko00480,ko00760,ko01100,ko01240
Lmhp008337	426.26	285.24	425.254	C19H40NO7P	[M+H]+	LysoPE 14:0(2n isomer)	Lipids	LPE	-	11110	11181	13031	6992.2	6471.4	4072.5	1287.8	1208.8	2856.9	--	--
Hmlp003142	406.19	151.08	405.178	C21H27NO7	[M+H]+	Trachelogenin amide	Alkaloids	Alkaloids	-	11042	10397	6607.7	7209.2	7924.2	6113.6	9002.2	10012	9772.2	--	--
Hmbn005951	383.12	163.04	384.121	C21H20O7	[M-H]-	1,3-O-Di-p-Coumaroylglycerol	Phenolic acids	Phenolic acids	-	11040	7836.6	9947.5	9504.6	9496.6	7706.5	9481.5	10769	10300	--	--
mws0044	303.05	125.02	304.058	C15H12O7	[M-H]-	Dihydroquercetin(Taxifolin)	Flavonoids	Dihydroflavonol	480-18-2	11036	4202.3	7195.5	86636	82234	79729	98994	91305	83345	C01617	ko00941,ko01100,ko01110
pme0170	217.13	158	216.122	C8H16N4O3	[M+H]+	N-Acetyl-L-Arginine	Amino acids and derivatives	Amino acids and derivatives	155-84-0	10919	7317.3	12884	9042.5	12170	9330	15347	14362	11633	--	--
Lmyp004516	611.14	147.04	610.132	C30H26O14	[M+H]+	Quercetin-3-O-(2''-p-Coumaroyl)galactoside	Flavonoids	Flavonols	-	10841	5819.7	8365.5	7492.4	6052	6337.3	3437.8	3340.8	2463.4	--	--
YC512117	277.22	149.02	276.209	C18H28O2	[M+H]+	Stearidonic acid	Lipids	Free fatty acids	20290-75-9	10317	8627.5	9770.8	4394.2	3600.7	5547.3	6574.1	6059	6223.8	C16300	ko00592,ko01110
Hmjp003579	353.14	137.05	352.131	C21H20O5	[M+H]+	1,7-Bis(4-hydroxy-3-methoxyphenyl)-1,4,6-heptatrien-3-one	Phenolic acids	Phenolic acids	-	9999.9	18305	12976	18201	17830	20296	22277	10710	10330	--	--
Zmln000899	343.11	181.05	344.111	C15H20O9	[M-H]-	Syringaldehyde-4-O-glucoside	Phenolic acids	Phenolic acids	-	9939	9954.2	11376	5720.1	7932.7	6629.7	11548	6277.2	9391	--	--
Xmyn002653	521.19	359.14	522.21	C26H34O11	[M-H]-	Isolariciresinol-4-O-glucoside	Lignans and Coumarins	Lignans	-	9906.7	8528	10014	8039.5	8907.3	6904.2	6904.3	7467.8	6830.7	--	--
HJN093	451.09	313.05	452.095	C20H20O12	[M-H]-	2-O-Salicyl-6-O-Galloyl-D-Glucose	Phenolic acids	Phenolic acids	-	9767.4	13296	13312	24623	17458	17171	26359	33013	20421	--	--
Cmbn007148	429.12	429.12	430.126	C22H22O9	[M-H]-	1-O-Feruloyl-3-O-caffeoylglycerol	Lipids	Glycerol ester	-	9744.6	5468.7	7459.6	10226	12819	7634	12379	10650	7828.6	--	--
mws0663	181.07	124	180.065	C7H8N4O2	[M+H]+	1,7-Dimethylxanthine	Nucleotides and derivatives	Nucleotides and derivatives	611-59-6	9347.4	7559.2	7178	9	9	9	9	9	9	C13747	ko00232,ko01100,ko01110
Hmdp001663	637.1	153.01	636.097	C27H24O18	[M+H]+	1,2,6-Tri-O-galloyl-glucose	Tannins	Tannin	-	9316.1	4441.8	4316	7528.1	6343.6	5779.3	8298.5	3346.5	9	C04360	--
Lmhp009890	546.36	184.07	545.348	C28H52NO7P	[M+H]+	LysoPC 20:3	Lipids	LPC	1199257-41-4	9228.8	9628.8	8983.9	13981	12981	12945	12075	8894.9	10774	--	--
mws1075	177.05	121	176.047	C10H8O3	[M+H]+	7-Methoxycoumarin	Lignans and Coumarins	Coumarins	531-59-9	9226.7	6678.4	8961.1	6467.8	6199.8	11694	6004.8	7798.4	7803.4	C09268	--
pmb2561	190.1	84	191.062	C7H13NO3S	[M-H]-	N-Acetyl-L-methionine	Amino acids and derivatives	Amino acids and derivatives	65-82-7	9130.5	10028	6331.3	14373	15251	17437	13578	17269	18625	C02712	--
mws0093	179.07	146	180.079	C10H12O3	[M-H]-	Coniferyl alcohol	Phenolic acids	Phenolic acids	458-35-5	8995.5	11741	10812	62627	53405	63710	85375	71274	76201	C00590	ko00940,ko00998,ko01100,ko01110
mws4085	223.06	193	224.068	C11H12O5	[M-H]-	Sinapic acid	Phenolic acids	Phenolic acids	530-59-6	8927.5	8001.9	11751	41806	53592	45360	14548	16925	13262	C00482	ko00940,ko01100,ko01110
pmb0197	298.1	166.3	297.107	C11H15N5O5	[M+H]+	N7-Methylguanosine	Nucleotides and derivatives	Nucleotides and derivatives	20244-86-4	8870.7	9890.9	10267	15152	9373	17891	8714.8	9955.5	9375.2	C20674	--
Lmyp004770	611.14	147.04	610.132	C30H26O14	[M+H]+	Quercetin-3-O-(2''-p-Coumaroyl)glucoside	Flavonoids	Flavonols	-	8845.3	8678.4	9215.7	10175	11049	13506	2245.1	2377.9	3225.8	--	--
mws0096	355.12	340	356.126	C20H20O6	[M-H]-	Piperitol	Lignans and Coumarins	Lignans	52151-92-5	8781.1	9941.8	11286	11434	13146	12790	13322	7883.4	9830.3	C21954	--
mws0393	325.19	160	324.184	C20H24O2N2	[M+H]+	Quinine	Alkaloids	Alkaloids	130-95-0	8504.4	11870	11234	21431	26657	20273	11037	5068	9818.2	C06526	--
pmd0143	552.4	184.07	551.395	C28H58NO7P	[M+H]+	LysoPC 20:0	Lipids	LPC	108341-80-6	8421.2	9190.5	9947.5	8390.5	8941.4	7449.7	4780.3	4577.9	5520.2	--	--
mws0601	110.02	66	111.032	C5H5NO2	[M-H]-	Pyrrole-2-carboxylic acid	Organic acids	Organic acids	634-97-9	8405	13199	13580	10355	11786	7606.5	15180	17121	13627	C05942	ko00330
pmb1283	448.1	163.5	447.215	C18H33N5O6S	[M+H]+	L-Glutaminyl-L-valyl-L-valyl-L-cysteine	Amino acids and derivatives	Amino acids and derivatives	-	8361.8	10022	12779	8554.8	7411.6	11271	7680.2	12241	11535	--	--
Hmpn003066	469.12	165.05	470.125	C21H26O10S	[M-H]-	1,7-Bis(3,4-dihydroxy-5-methoxyphenyl)-5-oxoheptane-3-sulfonic acid	Others	Others	-	8318.7	7494.3	8756.8	6869.8	10847	7120.4	14801	15433	18570	--	--
Lmsn002815	593.15	285.04	594.158	C27H30O15	[M-H]-	Kaempferol-3-O-rutinoside(Nicotiflorin)	Flavonoids	Flavonoid	17650-84-9	8312.2	15288	9690.2	16992	8899.4	15162	32722	40389	22511	C21833	ko00944,ko01110
pme2566	217.08	199	218.09	C8H14N2O5	[M-H]-	5-L-Glutamyl-L-amino acid	Amino acids and derivatives	Amino acids and derivatives	5875-41-2	8138.3	4572.3	4483.4	5777.2	5246.9	9831.6	4339.7	5388.4	7931.5	--	--
mws1521	285.1	121.03	286.105	C13H18O7	[M-H]-	Salicin	Phenolic acids	Phenolic acids	138-52-3	8102.9	7624.2	9523.6	10279	8668.6	10866	8233.9	5138.6	10641	C01451	ko00010
mws1382	165.06	122.04	166.063	C9H10O3	[M-H]-	4'-Hydroxy-3'-methoxyacetophenone (Acetovanillone)	Phenolic acids	Phenolic acids	498-02-2	7812.2	12239	11285	12274	13353	6305.5	3391.1	4706.2	7709.5	C11380	--
Lmhn004756	455.1	233.04	456.106	C23H20O10	[M-H]-	Cinnamoylferuloyltartaric acid	Phenolic acids	Phenolic acids	-	7578.3	8002.8	9134.1	5761.8	5195.4	5025.5	6319.5	4682.9	5993.4	--	--
Zmyn005384	299.26	253.26	300.266	C18H36O3	[M-H]-	2R-Hydroxyoctadecanoic Acid	Lipids	Free fatty acids	26633-48-7	7018.8	7197.5	8317.2	7351.8	5934.2	6790	6923	7931.8	5848.9	C03042	--
Lmhp008742	542.32	184.07	541.317	C28H48NO7P	[M+H]+	LysoPC 20:5	Lipids	LPC	162440-04-2	7011.2	10443	20505	10302	11103	12903	1384.9	1987.3	1744.7	--	--
pmp000589	551.1	303.05	550.096	C24H22O15	[M+H]+	Quercetin-7-O-(6''-malonyl)glucoside*	Flavonoids	Flavonols	-	6974.1	12361	6876.7	9	9	9	22385	11201	10385	--	--
Wmmn002441	183.03	124.02	184.11	C10H16O3	[M-H]-	(E)-Linalool-1-oic acid	Lipids	Free fatty acids	-	6783.1	7628	9	14287	6362.8	29806	8531.8	7731.6	6002.8	--	--
pmn001421	337.09	191.05	338.1	C16H18O8	[M-H]-	3-O-p-Coumaroylquinic acid*	Phenolic acids	Phenolic acids	87099-71-6	6781.4	6273.2	5059.5	6309.6	3276	9	2090.7	2696	2750.7	--	--
Hmpn004989	249.15	205.16	250.157	C15H22O3	[M-H]-	5-Hydroxylbisabolon-9-one	Terpenoids	Sesquiterpenoids	-	6758	8260.1	7452.1	11099	12677	13641	5586.2	6886.5	7663.2	--	--
mws0988	315.05	165	316.058	C16H12O7	[M-H]-	Rhamnetin	Flavonoids	Flavonols	90-19-7	6725.3	7151.1	6287.1	11761	11897	11355	3726.9	4240.7	2829	C10176	--
pmb1562	351.25	146.9	350.246	C21H34O4	[M+H]+	1-Stearidonoyl-Glycerol	Lipids	Glycerol ester	-	6655.3	6567.6	6338.5	6993	6339.8	7631.7	7015.3	11571	9419	--	--
mws2213	147.05	77.01	148.052	C9H8O2	[M-H]-	Cinnamic acid	Phenolic acids	Phenolic acids	140-10-3	6268.3	7410.7	8009.5	6997.9	6565.8	4855.4	3214	4324.3	3361.4	C00423	ko00130,ko00360,ko00940,ko00998,ko01100,ko01110
pmd0142	552.4	184.07	551.395	C28H58NO7P	[M+H]+	LysoPC 20:0(2n isomer)	Lipids	LPC	-	5957.3	5705.2	7006.9	10979	11379	11124	7002.5	8924.6	7581.9	--	--
Lmrn003000	165.06	103.06	166.063	C9H10O3	[M-H]-	2-Hydroxy-3-phenylpropanoic acid	Organic acids	Organic acids	7326-19-4	5908.5	9070.6	5916.6	4340.8	6313.5	8836.5	20076	25659	19879	C05607	ko00360,ko00960,ko01100
Li512111	519.11	315.05	520.122	C24H24O13	[M-H]-	Isorhamnetin-3-O-(6''-acetylglucoside)	Flavonoids	Flavonols	-	5872.4	5215.9	2447.3	9	9	9	43988	42014	30245	--	--
pmb2165	412.25	184.07	411.239	C18H38NO7P	[M+H]+	LysoPC 10:0	Lipids	LPC	22248-63-1	5750.6	9304	8752.6	13930	12102	10455	3865.1	4653.6	5080.1	--	--
mws0967	351.22	271.21	352.225	C20H32O5	[M-H]-	5,6,15-Trihydroxy-7,9,11,13-eicosatetraenoic acid	Lipids	Free fatty acids	89663-86-5	5709.6	7848.9	7520.2	9871.7	10352	9912.2	8342.9	10239	10046	C06314	ko00590
mws1433	314.14	177.05	313.131	C18H19NO4	[M+H]+	N-Feruloyltyramine	Alkaloids	Phenolamine	66648-43-9	5695.3	4721.8	5808.8	11314	7457.4	9182.8	4290.5	4712.9	6483.5	C02717	--
mws0097	357.13	151	358.142	C20H22O6	[M-H]-	Pinoresinol*	Lignans and Coumarins	Lignans	487-36-5	5645.1	3441.2	4673.6	4778	5158.7	6620.8	2653	3707.7	3511.5	C05366	ko00998,ko01100,ko01110
Lmhp010162	468.31	327.29	467.301	C22H46NO7P	[M+H]+	LysoPE 17:0	Lipids	LPE	-	5524.1	6271	5304	4883.1	1549.3	4446.3	698.74	949.42	1876	--	--
Lmhn003801	531.12	337.06	532.122	C25H24O13	[M-H]-	Feruloylsinapoyltartaric acid	Phenolic acids	Phenolic acids	-	5504.3	6853.4	7173.8	4291.2	5780.2	5785.6	7918.5	5841.2	5429	--	--
pme2237	181.07	101	182.079	C6H14O6	[M-H]-	Dulcitol*	Others	Saccharides and Alcohols	608-66-2	5328.9	6753.4	6961.1	4749.5	3453.7	6682.6	15598	15728	15377	C01697	ko00052,ko01100
pmn001591	487.34	469.3	488.35	C30H48O5	[M-H]-	Rutundic acid	Terpenoids	Triterpene	20137-37-5	5271.1	4411.7	3913.9	3357.5	3553.1	2917.3	3121.3	3919.1	5036.8	--	--
Lmdn004267	357.13	151.04	358.142	C20H22O6	[M-H]-	Epipinoresinol*	Lignans and Coumarins	Lignans	24404-50-0	5169.3	6583.2	6759	6183.9	4732.6	4552.8	3231	15182	5853.8	--	--
pme2960	273.08	153	272.068	C15H12O5	[M+H]+	Naringenin chalcone*	Flavonoids	Chalcones	73692-50-9	5159.9	4681.8	3057.3	8383.6	6025	8634.9	8108.2	7418.6	6338.4	C06561	ko00941,ko01100,ko01110
pmn001663	417.16	402.1	418.163	C22H26O8	[M-H]-	Syringaresinol	Lignans and Coumarins	Lignans	21453-69-0	5107.5	6185.9	7712.4	35285	36376	30472	62289	62506	68395	C10889	--
Lmyp003873	617.11	153.02	616.106	C28H24O16	[M+H]+	Quercetin-3-O-(2''-galloyl)glucoside	Flavonoids	Flavonols	69624-79-9	5061.9	2784	5071.7	3149.3	3694.1	3117.3	3112.9	5705.4	3969.6	--	--
Lmsp004749	655.19	347.08	654.18	C29H34O17	[M+H]+	Syringetin-3-O-rutinoside	Flavonoids	Flavonoid	-	4999.6	3619.8	2447.7	27922	38300	30112	66239	65420	81854	--	--
Lmhn003799	501.1	307.05	502.111	C24H22O12	[M-H]-	Feruloylferuloyltartaric acid	Phenolic acids	Phenolic acids	-	4558.9	3192.3	4263.8	12883	12453	15730	13993	12053	14429	--	--
mws1024	147.05	129	148.052	C9H8O2	[M-H]-	p-Coumaraldehyde	Phenolic acids	Phenolic acids	2538-87-6	4228.4	4793.7	6250.2	17686	15785	16028	12189	6925.6	11777	C05608	ko00940,ko01100,ko01110
Lmmn005003	1087.51	1087.5	1088.5	C52H80O24	[M-H]-	Medicagenic acid-3-O-glucuronide-28-O-xylosyl(1,4)-rhamnosyl(1,2)-arabinoside	Terpenoids	Triterpene Saponin	128192-15-4	4215.6	2081.3	1556.9	2084.4	4840.8	5032.5	1019.1	1687.2	2138.8	--	--
pmb0130	203.12	144	202.111	C12H14N2O	[M+H]+	Acetryptine	Alkaloids	Phenolamine	3551-18-6	4162.7	3113.4	3326.7	2737.8	2782.2	3895.3	1501	2415.4	1418.7	--	--
pme2550	173.02	137	174.016	C6H6O6	[M-H]-	Cis-Aconitic acid	Organic acids	Organic acids	585-84-2	4143.2	4623.2	4500.4	9127.3	7740.2	8721.9	15000	12057	8715.7	C00417	ko00020,ko00630,ko00660,ko01100,ko01110,ko01210
Lmqp009676	524.3	339.29	523.29	C24H46NO9P	[M+H]+	PS(18:1/0:0)	Lipids	Glycerol ester	-	4019.1	4241	4873.6	4143.4	3537.5	3984.2	1809.7	1313.7	1659.3	--	--
pmb3066	481.14	319.2	482.142	C22H26O12	[M-H]-	5-O-p-Coumaroylshikimic acid O-glucoside	Phenolic acids	Phenolic acids	-	3917	7972.2	3577.2	4779.5	2984.6	5023.4	88493	90381	100740	--	--
Lmhp007840	534.36	184.07	533.348	C27H52NO7P	[M+H]+	LysoPC 19:2	Lipids	LPC	-	3770.5	2464.3	1873.2	17762	18238	17142	29722	31532	31222	--	--
mws5045	215.17	169.16	216.173	C12H24O3	[M-H]-	12-Hydroxydodecanoic acid	Lipids	Free fatty acids	505-95-3	3507.3	2740.3	2558.5	1852.6	2301.8	2150.4	1308.2	9	1322.9	C08317	--
mws0959	319.23	167.11	320.235	C20H32O3	[M-H]-	20-Hydroxyeicosatetraenoic acid(20-HETE)	Lipids	Free fatty acids	79551-86-3	3470.8	2781.7	2841.5	2136.2	2855.5	2291.2	1939.9	2364.7	1902.1	C14748	ko00590,ko01100
pme3475	273.08	153	272.068	C15H12O5	[M+H]+	Butin*	Flavonoids	Dihydroflavone	492-14-8	3418.5	2912.8	3037.5	8938.7	7112.6	5075.9	8581.7	5979.9	7338	C09614	ko00941
Hmqp006235	516.3	184.07	515.297	C26H46NO7P	[M+H]+	LysoPC 18:4	Lipids	LPC	-	3395.7	4061.5	5896.6	9426	8738.5	7456.8	16687	13346	15762	--	--
Lmmn003748	359.15	180.08	360.157	C20H24O6	[M-H]-	Isolariciresinol	Lignans and Coumarins	Lignans	548-29-8	3363.5	2558	3969.2	5208.1	6184.1	5350.3	4075.3	5488.2	4032.8	--	--
Lmhp009368	568.34	184.07	567.332	C30H50NO7P	[M+H]+	LysoPC 22:6	Lipids	LPC	-	3139.3	2889.6	7453.7	7734.4	8049.9	8880.8	9	9	9	--	--
mws0704	140.01	78.96	141.019	C2H8NO4P	[M-H]-	O-Phosphorylethanolamine	Alkaloids	Alkaloids	1071-23-4	3022.9	6036.5	4149.3	12562	10480	12131	23533	20899	17598	C00346	ko00563,ko00564,ko00600,ko01100
pme0428	237.08	103	238.084	C12H14O5	[M-H]-	3,4,5-Trimethoxycinnamic acid	Phenolic acids	Phenolic acids	90-50-6	2988.9	3951.7	3682.1	3387.5	1183.7	2802.8	1943.4	2329.3	2285.8	--	--
Lmhp010394	572.37	184.07	571.364	C30H54NO7P	[M+H]+	LysoPC 22:4	Lipids	LPC	-	2853	3307.9	6017.9	6102.9	7718.4	8164	2125.4	1457.3	934.12	--	--
Lmgn003755	329.07	299.02	330.074	C17H14O7	[M-H]-	5,7-Dihydroxy-2'-methoxy-3',4'-methyleneoxydihydroisoflavone	Flavonoids	Dihydroisoflavone	-	2779.6	2597.3	2436.4	50411	44343	48764	267680	260700	271320	--	--
pmb1096	118.07	91	117.058	C8H7N	[M+H]+	Indole	Alkaloids	Plumerane	120-72-9	2734.1	4654.8	5230.8	3979.5	5343.6	3407.2	1969.9	2363.1	3192.1	C00463	ko00380,ko00400,ko00402,ko01100,ko01110
pmp001252	284.13	147.04	283.121	C17H17NO3	[M+H]+	p-Coumaroyltyramine	Alkaloids	Phenolamine	36417-86-4	2641.1	3205.1	2186	9220.4	6866.7	8022.4	4295.2	3824.9	3684.6	--	--
mws0236	124.01	80	125.015	C2H7NO3S	[M-H]-	2-Aminoethanesulfonic acid	Organic acids	Organic acids	107-35-7	2571.2	2815.2	3035.8	2895.3	2974.9	4380.1	2267.4	4214.4	3281.8	C00245	ko00430,ko00920,ko01100,ko02010
Lmhp010099	570.36	184.07	569.348	C30H52NO7P	[M+H]+	LysoPC 22:5	Lipids	LPC	-	2463.5	1666.7	3678.9	5497.8	5999.5	5561	9	9	9	--	--
Lmqn009065	435.24	152.99	436.26	C21H41O7P	[M-H]-	PA(18:1/0:0)	Lipids	Glycerol ester	65528-98-5	2435.4	1863.8	1627.9	7368.6	9250.8	8540.1	12619	18975	10754	--	--
pme2122	112.09	95	111.08	C5H9N3	[M+H]+	Histamine	Amino acids and derivatives	Amino acids and derivatives	51-45-6	1983.4	4746.7	4644	8222.3	11585	7498.9	6713.9	4522	5544.7	C00388	ko00340,ko01100,ko01110
mws1488	255.23	237.22	256.24	C16H32O2	[M-H]-	Palmitic acid	Lipids	Free fatty acids	57-10-3	1705.3	1556.2	1329.1	1211.7	1281.1	1395.4	1463.8	1197.6	994.48	C00249	ko00061,ko00062,ko00071,ko00073,ko01040,ko01100,ko01212
mws0474	229.14	211	230.152	C12H22O4	[M-H]-	Dodecanedioic aicd	Organic acids	Organic acids	693-23-2	1666.7	1755.7	1321.9	1255.2	689.56	980.53	481.52	699.36	647.42	C02678	--
pme0128	159.08	88	160.085	C6H12N2O3	[M-H]-	L-Alanyl-L-Alanine	Amino acids and derivatives	Amino acids and derivatives	1948-31-8	1625.1	2321.8	1402.7	3940.6	2344	5821.5	6722.9	7461.9	9353.6	--	--
pmb2857	308.1	146.1	309.106	C11H19NO9	[M-H]-	L-Glutamic acid-O-glycoside	Amino acids and derivatives	Amino acids and derivatives	-	1487.3	2418.6	1646	3285.5	2625.2	5776.8	1302.8	3481	2947.7	--	--
mws0371	327.23	283.3	328.24	C22H32O2	[M-H]-	Cis-4,7,10,13,16,19-Docosahexaenoic Acid	Lipids	Free fatty acids	6217-54-5	1135.4	2823.6	1972.9	1804.8	1117	1628.9	1842.1	1968	1662.9	C06429	ko01040
pmd0156	509.29	153	510.296	C24H47O9P	[M-H]-	LysoPG 18:1 (2n isomer)	Lipids	Glycerol ester	-	1065	955.89	727.95	1258.8	1400.3	1055.2	9	9	9	--	--
pmd0157	509.29	153	510.296	C24H47O9P	[M-H]-	LysoPG 18:1	Lipids	Glycerol ester	-	1036.1	822.74	714.1	1154.7	1400.5	1625.3	389.82	9	9	--	--
pmp000004	331.08	316.06	330.074	C17H14O7	[M+H]+	4',5,7-Trihydroxy-3',6-dimethoxyflavone (Jaceosidin)	Flavonoids	Flavonoid	18085-97-7	898.13	1744.6	978.3	87385	80357	82610	825910	738380	793440	--	--
mws0038	313.07	283	314.079	C17H14O6	[M-H]-	Kumatakenin	Flavonoids	Flavonols	3301-49-3	461.78	914.02	593	2507.5	1919	2202.8	3598	2440.4	3427.6	--	--
Cmyp007180	181.12	107.09	180.115	C11H16O2	[M+H]+	Dihydroactinidiolide	Others	Others	17092-92-1	9	9	9	273680	283700	289530	211510	229880	188470	--	--
HJN037	183.03	124.02	184.037	C8H8O5	[M-H]-	4-O-Methylgallic Acid*	Phenolic acids	Phenolic acids	4319-02-2	9	9	9	9712.9	4889.5	24468	7731.7	6958.4	8676	--	--
mws2120	291.01	247	292.022	C13H8O8	[M-H]-	Brevifolin carboxylic acid	Phenolic acids	Phenolic acids	18490-95-4	9	9	9	9269.1	6630.3	5781	42756	46224	52682	--	--
pme1086	306.08	143	307.084	C10H17N3O6S	[M-H]-	Glutathione reduced form	Amino acids and derivatives	Amino acids and derivatives	70-18-8	9	9	9	5453.5	6323.5	8598.8	8378.5	5114.9	5234.7	C00051	ko00270,ko00480,ko01100,ko01240,ko02010
pmp000003	317.07	302.04	316.058	C16H12O7	[M+H]+	Nepetin (5,7,3',4'-Tetrahydroxy-6-methoxyflavone)	Flavonoids	Flavonoid	520-11-6	9	9	9	21242	20602	24223	213040	205990	217120	--	--
Lmmn004912	315.05	271.02	316.058	C16H12O7	[M-H]-	3-O-Methylquercetin	Flavonoids	Flavonols	1486-70-0	9	9	9	8342.4	6945.9	7136	72360	70781	69452	C04443	ko00944
Lmtn002565	329.11	167.03	330.095	C14H18O9	[M-H]-	1-O-Vanilloyl-D-Glucose*	Phenolic acids	Phenolic acids	-	9	9	9	9	9	9	20329	10306	23492	C20470	--
Lmtn000940	345.08	139.04	346.09	C14H18O10	[M-H]-	1-O-(3,4-Dihydroxy-5-methoxy-benzoyl)-glucoside	Phenolic acids	Phenolic acids	-	9	9	9	9	9	9	23459	23133	26484	--	--
Lmxn007456	359.08	329.03	360.085	C18H16O8	[M-H]-	Acerosin	Flavonoids	Flavonoid	15835-74-2	9	9	9	129330	122500	120410	125530	127670	120260	C09982	--
pmp001260	364.28	346.27	363.277	C22H37NO3	[M+H]+	N-(2-Hydroxyethyl)eicosapentaenoic acid	Lipids	Free fatty acids	-	9	9	9	9	9	9	9	9	9	--	--
pmn001376	375.14	360.12	376.152	C20H24O7	[M-H]-	Olivil	Lignans and Coumarins	Lignans	2955-23-9	9	9	9	12318	14269	9	11681	10363	12169	--	--
Hmcp002316	449.11	317.06	448.1	C21H20O11	[M+H]+	Isorhamnetin-3-O-arabinoside	Flavonoids	Flavonols	-	9	9	9	9	9	9	27257	28303	32536	--	--
Hmcp002207	479.12	317.06	478.111	C22H22O12	[M+H]+	Isorhamnetin-7-O-glucoside (Brassicin)	Flavonoids	Flavonols	6743-96-0	9	9	9	9	9	9	35805	30735	35676	--	--
pmn001667	577.14	407.1	578.142	C30H26O12	[M-H]-	Procyanidin B4	Tannins	Proanthocyanidins	29106-51-2	9	9	9	9	9	9	17706	15218	13412	C10238	--
pmb0490	235.14	147.04	234.137	C13H18N2O2	[M+H]+	p-Coumaroylputrescine	Alkaloids	Phenolamine	34136-53-3	9	9	10046	10762	7290	20279	9146.7	11348	12152	C18326	ko00330,ko01100
mws1035	741.22	433	740.216	C33H40O19	[M+H]+	Kaempferol-3-O-robinoside-7-O-rhamnoside (Robinin)	Flavonoids	Flavonols	301-19-9	9	9	9	3615.4	2503.8	4413.9	7702.9	4399.3	5826.3	C10178	--
pmn001647	865.2	713.2	866.206	C45H38O18	[M-H]-	Procyanidin C2	Tannins	Proanthocyanidins	37064-31-6	9	9	9	4638	2433.8	3209.2	37630	43028	58309	--	--
pmn001646	865.2	577.1	866.206	C45H38O18	[M-H]-	Procyanidin C1	Tannins	Proanthocyanidins	37064-30-5	9	9	9474.1	9520.7	10473	10313	87966	87368	94165	C17624	--

## Sheet: Table S3
Table S3. The significantly different metabolites in lshj vs. yj1h
Index	Formula	Compounds	Class I	Class II	CAS	lshj-1	lshj-2	lshj-3	yj1h-1	yj1h-2	yj1h-3	VIP	p_value	FDR	Fold_Change	Log2FC	Type
pme2292	C4H12N2	Putrescine	Alkaloids	Phenolamine	110-60-1	325130	315030	329870	129490	144100	148510	1.19179	2.58149e-05	0.000731108	0.435141	-1.20044	down
pme1841	C5H14N2	Cadaverine	Alkaloids	Phenolamine	462-94-2	38211	35191	39776	12536	13654	9235.5	1.17225	0.000163839	0.00209601	0.313007	-1.67573	down
pme3011	C4H9NO2	γ-Aminobutyric acid*	Organic acids	Organic acids	56-12-2	3424900	3289700	3204400	1353300	1107600	1270500	1.18869	3.16479e-05	0.000764983	0.376187	-1.41048	down
pme0010	C3H7NO3	L-Serine	Amino acids and derivatives	Amino acids and derivatives	56-45-1	1605100	1581000	1335100	428440	401690	415850	1.19274	0.00586866	0.0162229	0.275586	-1.85942	down
pme2433	C4H11NO2	Diethanolamine	Alkaloids	Alkaloids	111-42-2	159470	161150	166750	41922	44665	53509	1.18994	4.11931e-05	0.000898979	0.287453	-1.7986	down
pme0006	C5H9NO2	L-Proline	Amino acids and derivatives	Amino acids and derivatives	147-85-3	41874000	40240000	42537000	17414000	17525000	16785000	1.19683	0.000248826	0.00252916	0.414951	-1.26899	down
mws0376	C4H4O4	Fumaric acid	Organic acids	Organic acids	110-17-8	105440	93235	93183	38368	50282	51973	1.15317	0.00104878	0.00502062	0.48182	-1.05343	down
mws0491	C8H11N	Phenethylamine	Alkaloids	Alkaloids	64-04-0	62483	59366	53820	26708	28531	23298	1.17858	0.00106392	0.00506042	0.447074	-1.16142	down
mws0263	C5H7NO3	5-Oxo-L-Proline	Amino acids and derivatives	Amino acids and derivatives	98-79-3	21045	18972	13527	5583.3	5925	2259.3	1.08194	0.0133562	0.0292141	0.257127	-1.95945	down
ML10197929	C4H9N3O2	Creatine	Others	Others	57-00-1	182440	283700	247060	509790	597080	582800	1.14228	0.00129528	0.00556989	2.36914	1.24436	up
Lmgn000160	C4H8N2O3	3-Ureidopropionic Acid	Organic acids	Organic acids	462-88-4	1398100	1419400	1371000	630740	653800	623570	1.19703	6.67385e-06	0.000370864	0.455559	-1.13429	down
pme2268	C7H7NO2	Trigonelline	Alkaloids	Alkaloids	535-83-1	230670	320230	297470	81672	101790	82958	1.17201	0.0145841	0.0312757	0.314038	-1.67099	down
Hmgn001653	C7H6O3	Protocatechualdehyde	Phenolic acids	Phenolic acids	139-85-5	796090	793850	850870	284650	254150	278370	1.19477	0.000145213	0.00200653	0.334795	-1.57865	down
mws0749	C7H6O3	4-Hydroxybenzoic acid	Phenolic acids	Phenolic acids	99-96-7	1031300	965250	1060900	288190	330420	293560	1.19401	0.000260863	0.00254685	0.298343	-1.74495	down
pme0295	C6H11NO3	4-Acetamidobutyric acid	Organic acids	Organic acids	3025-96-5	107060	111420	112930	334560	365670	364440	1.19628	0.00131969	0.00562763	3.21255	1.68372	up
Wmzn000227	C6H10O4	2,2-Dimethylsuccinic acid	Organic acids	Organic acids	597-43-3	199560	207840	213630	62161	62408	72168	1.1932	1.64693e-05	0.00061101	0.316791	-1.65839	down
pme1691	C7H16NO2	Acetylcholine	Alkaloids	Alkaloids	60-31-1	364480	472930	337500	972170	729650	928420	1.13647	0.00965732	0.0232654	2.23867	1.16264	up
mws1050	C5H9NO4	O-Acetylserine	Amino acids and derivatives	Amino acids and derivatives	5147-00-2	414590	373670	421910	203930	203800	180000	1.184	0.00110566	0.0051275	0.485659	-1.04198	down
pmb2826	C5H8O5	L-Citramalic acid	Organic acids	Organic acids	6236-09-5	13362	15527	6508.4	32204	29624	25878	1.04125	0.00862115	0.0209734	2.47775	1.30903	up
Lmgp000796	C8H7NO2	4-Hydroxymandelonitrile	Alkaloids	Alkaloids	13093-65-7	14176000	13293000	13626000	6517000	6444600	6613400	1.19654	0.000911075	0.00467839	0.476335	-1.06995	down
pme1210	C5H11NO2S	L-Methionine	Amino acids and derivatives	Amino acids and derivatives	63-68-3	13002000	13206000	12231000	5918500	6029300	6338700	1.1941	0.000468124	0.00310132	0.475728	-1.07179	down
mws1499	C5H10O5	D-Arabinose	Others	Saccharides and Alcohols	10323-20-3	23320	26012	21343	52309	47821	46100	1.17781	0.000618526	0.00373127	2.06905	1.04897	up
pme1109	C5H5N5O	Guanine*	Nucleotides and derivatives	Nucleotides and derivatives	73-40-5	119360	104730	113650	60134	50627	55496	1.18004	0.000799029	0.00429623	0.492263	-1.0225	down
pme0183	C5H5N5O	Isoguanine*	Nucleotides and derivatives	Nucleotides and derivatives	3373-53-3	248250	251790	270050	108850	93190	111490	1.18701	8.10956e-05	0.00130811	0.407134	-1.29642	down
pme0256	C5H4N4O2	Xanthine	Nucleotides and derivatives	Nucleotides and derivatives	69-89-6	50367	57912	38770	16425	20754	17751	1.15412	0.0263533	0.0486422	0.373549	-1.42063	down
mws0145	C8H8O3	O-Anisic acid (2-Methoxybenzoic acid)	Phenolic acids	Phenolic acids	529-75-9	38757	62648	54152	13318	6318.3	12652	1.13133	0.0198374	0.0398898	0.207566	-2.26836	down
mws0639	C7H6O4	2,3-Dihydroxybenzoic Acid*	Organic acids	Organic acids	303-38-8	152970	163510	146280	64145	74271	92049	1.14456	0.00268869	0.0094194	0.498023	-1.00572	down
mws0254	C6H9N3O2	L-Histidine	Amino acids and derivatives	Amino acids and derivatives	71-00-1	2688200	2768000	2661500	1253100	1189600	1266800	1.19619	7.07034e-06	0.000370864	0.456964	-1.12985	down
mws1641	C6H4N4O2	Lumazine	Nucleotides and derivatives	Nucleotides and derivatives	487-21-8	88330	86159	81708	36030	45846	39301	1.17582	0.000437952	0.00303881	0.472984	-1.08014	down
Lmmn001643	C9H8O3	2-Hydroxycinnamic acid	Organic acids	Organic acids	583-17-5	96234	79953	63457	30374	28822	23314	1.15569	0.0262914	0.0486422	0.344302	-1.53825	down
Lmrn003000	C9H10O3	2-Hydroxy-3-phenylpropanoic acid	Organic acids	Organic acids	7326-19-4	4340.8	6313.5	8836.5	20076	25659	19879	1.12949	0.00396038	0.0123992	3.36641	1.75121	up
mws0028	C8H8O4	Vanillic acid	Phenolic acids	Phenolic acids	121-34-6	658310	627860	689010	225460	223760	249940	1.19389	0.000282107	0.00257339	0.353973	-1.49829	down
mws0024	C7H6O5	Gallic acid	Tannins	Tannin	149-91-7	68864	44349	61529	25361	26832	33803	1.09211	0.0427291	0.0709284	0.492131	-1.02288	down
mws0242	C8H14O4	Suberic Acid	Organic acids	Organic acids	505-48-6	110670	95854	80933	30321	36278	32688	1.1758	0.0152787	0.0324836	0.345398	-1.53367	down
Zmyn000155	C7H14N2O3	N-α-Acetyl-L-ornithine	Amino acids and derivatives	Amino acids and derivatives	6205-08-9	169720	180030	158080	389680	323360	348960	1.17958	0.0062427	0.0165843	2.09125	1.06437	up
mws0214	C6H14O6	D-Sorbitol*	Others	Saccharides and Alcohols	50-70-4	11244	7501.9	10181	27519	17735	15017	1.02308	0.100597	0.145787	2.08356	1.05905	up
pme2237	C6H14O6	Dulcitol*	Others	Saccharides and Alcohols	608-66-2	4749.5	3453.7	6682.6	15598	15728	15377	1.14	0.00719095	0.0183357	3.13742	1.64958	up
pmn001492	C11H8O3	Ayapin	Lignans and Coumarins	Coumarins	494-56-4	142720	142340	142080	58562	59074	44455	1.17681	0.00289116	0.0100245	0.37948	-1.39791	down
mws0237	C9H16O4	Azelaic acid	Organic acids	Organic acids	123-99-9	2614200	2498100	2630700	910170	992290	993540	1.19557	2.0022e-05	0.000675286	0.374015	-1.41883	down
pmn001380	C9H16O4	Eucommiol	Others	Others	55930-44-4	256810	220590	220170	96860	84463	82302	1.18545	0.0031414	0.0105471	0.377919	-1.40385	down
pme0122	C8H16N2O3	N6-Acetyl-L-lysine	Amino acids and derivatives	Amino acids and derivatives	692-04-6	757320	748700	706570	214690	167300	241570	1.18076	7.74293e-05	0.00130811	0.281824	-1.82714	down
mws0193	C7H15N3O3	L-Homocitrulline	Amino acids and derivatives	Amino acids and derivatives	1190-49-4	154830	179220	167760	48394	45761	55572	1.18988	0.00110118	0.0051275	0.298374	-1.74481	down
pme0278	C7H14N2O4	2,6-Diaminooimelic acid	Amino acids and derivatives	Amino acids and derivatives	583-93-7	400950	339670	427140	199650	158720	164750	1.16368	0.00554348	0.015743	0.447969	-1.15853	down
mws0027	C9H10O5	Syringic acid	Phenolic acids	Phenolic acids	530-57-4	156750	199410	177720	84206	74401	77102	1.17614	0.01156	0.0263114	0.441502	-1.17951	down
pme0266	C10H18O4	Sebacate	Organic acids	Organic acids	111-20-6	18612	19128	16954	6627.1	5920.1	5651	1.19115	0.000716512	0.00408963	0.332728	-1.58759	down
pme1261	C9H19NO4	D-Panthenol	Others	Saccharides and Alcohols	81-13-0	11475	13108	11420	4041.5	4619.4	3121.4	1.17026	0.000443358	0.00303881	0.327259	-1.6115	down
mws4173	C11H10O4	5,7-Dimethoxycoumarin (Limettin)(Citropten)	Lignans and Coumarins	Coumarins	487-06-9	589260	591590	654080	280150	294620	293700	1.19211	0.00305771	0.0103128	0.473299	-1.07918	down
pmp001236	C11H10O4	Clove chromone	Others	Others	-	346490	375340	350350	169370	172920	186090	1.19136	0.000305015	0.0026626	0.492809	-1.0209	down
pme3437	C10H12O5	Eudesmic acid (3,4,5-trimethoxybenzoic acid)	Phenolic acids	Phenolic acids	118-41-2	18905	13532	15957	5319.6	6194.4	7857.1	1.14036	0.0125302	0.0279201	0.400279	-1.32092	down
pmb2507	C5H11O7P	2-Deoxyribose-1-phosphate	Nucleotides and derivatives	Nucleotides and derivatives	17210-42-3	329390	260260	306870	151820	146230	133530	1.17077	0.0123623	0.0277124	0.481395	-1.05471	down
pme1228	C11H12N2O3	5-Hydroxy-L-tryptophan	Amino acids and derivatives	Amino acids and derivatives	56-69-9	249460	215510	246950	95088	97842	85944	1.18811	0.00287711	0.0100226	0.391721	-1.3521	down
mws4085	C11H12O5	Sinapic acid	Phenolic acids	Phenolic acids	530-59-6	41806	53592	45360	14548	16925	13262	1.17949	0.00732339	0.0185459	0.317815	-1.65374	down
pmb0962	C10H22N2O4	L-Lysine-Butanoic Acid	Amino acids and derivatives	Amino acids and derivatives	80407-71-2	68264	97229	104950	34603	21618	25056	1.14122	0.0206196	0.0407325	0.300533	-1.73441	down
mws0976	C9H12N2O6	β-Pseudouridine	Nucleotides and derivatives	Nucleotides and derivatives	1445-07-4	21036	18739	24677	12732	7074.1	8113.5	1.09197	0.00767137	0.0190373	0.433184	-1.20695	down
mws0248	C9H12N2O6	Uridine	Nucleotides and derivatives	Nucleotides and derivatives	58-96-8	319910	300300	298240	104050	108380	109170	1.19674	0.000722281	0.00409109	0.350155	-1.51393	down
pme2266	C10H16N2O3S	Biotin	Others	Vitamin	58-85-5	18210	18573	12344	30522	42123	29323	1.08058	0.0320093	0.0569566	2.0756	1.05353	up
Cmpp007319	C15H16O4	7-Methoxy-5-Prenyloxycoumarin	Lignans and Coumarins	Coumarins	35590-41-1	263480	264890	306560	45570	43406	51088	1.19463	0.00304173	0.0103058	0.167755	-2.57557	down
mws1060	C10H12N4O5	9-(Arabinosyl)hypoxanthine	Nucleotides and derivatives	Nucleotides and derivatives	7013-16-3	304780	283670	307910	144290	145200	154170	1.19298	0.000701618	0.00403566	0.494957	-1.01462	down
Lmbn005923	C18H30O2	Crepenynic acid	Lipids	Free fatty acids	2277-31-8	29843	31418	31355	64787	67391	54959	1.17844	0.0129045	0.0284975	2.02057	1.01476	up
pmp001252	C17H17NO3	p-Coumaroyltyramine	Alkaloids	Phenolamine	36417-86-4	9220.4	6866.7	8022.4	4295.2	3824.9	3684.6	1.15611	0.020353	0.0403796	0.489629	-1.03024	down
pme2289	C20H30O	Retinol (Vitamin A1)	Others	Vitamin	68-26-8	31939	25917	27270	13428	16100	10937	1.13429	0.00365411	0.011756	0.475354	-1.07293	down
mws0054	C15H14O6	Catechin*	Flavonoids	Flavanols	154-23-4	48351	55063	47179	1343800	1190600	1288700	1.19744	0.00129864	0.00556989	25.387	4.66602	up
Lmhn004030	C15H14O6	5,7,3',4',5'-Pentahydroxyflavan (Tricetiflavan)	Flavonoids	Flavanols	-	32927	32479	41509	590490	591550	629760	1.19622	0.00028783	0.00257339	16.9462	4.08289	up
pme0460	C15H14O6	Epicatechin*	Flavonoids	Flavanols	490-46-0	249500	274000	255860	4632000	4354400	4543400	1.19792	0.000336286	0.00277759	17.3601	4.11771	up
pmb2657	C10H18N4O6	Argininosuccinic acid	Organic acids	Organic acids	2387-71-5	40785	39666	43177	15966	16735	14251	1.19086	7.77967e-05	0.00130811	0.379785	-1.39675	down
mws2120	C13H8O8	Brevifolin carboxylic acid	Phenolic acids	Phenolic acids	18490-95-4	9269.1	6630.3	5781	42756	46224	52682	1.18264	0.00230415	0.00859135	6.5341	2.70799	up
pme2816	C20H28O2	4-Oxoretinol	Others	Vitamin	62702-55-0	15419	6914.5	12325	9	9	9	1.19561	0.0433556	0.0717031	0.00077903	-10.326	down
Lmmp003109	C16H16O6	3'-O-Methyl-(-)-epicatechin	Flavonoids	Flavanols	76549-34-3	30570	26573	26745	619970	648910	613420	1.19759	0.00027705	0.00256964	22.4383	4.48789	up
Hmsp008707	C19H28O3	[8]-Shogaol	Phenolic acids	Phenolic acids	36700-45-5	380920	381550	393520	132620	131530	125570	1.19737	1.11402e-05	0.000503594	0.337131	-1.56862	down
pme1373	C9H14N3O7P	2'-Deoxycytidine-5'-monophosphate	Nucleotides and derivatives	Nucleotides and derivatives	1032-65-1	83240	89957	82075	245150	293510	277790	1.19176	0.00472131	0.0139593	3.19835	1.67733	up
Lmhn003074	C14H14O8	Feruloylmalic acid	Phenolic acids	Phenolic acids	-	75382	58362	72824	28599	22687	20699	1.16598	0.0059319	0.0162229	0.348481	-1.52085	down
mws0636	C18H20N2O3	L-Phenylalanyl-L-phenylalanine	Amino acids and derivatives	Amino acids and derivatives	2577-40-4	57143	57554	69941	31861	31893	24913	1.15152	0.00608979	0.0164404	0.480221	-1.05823	down
Hmyp010491	C20H24O3	Yakuchinone A	Others	Others	78954-23-1	44280	50393	47998	20824	20333	27158	1.15703	0.00112947	0.00517156	0.478829	-1.06242	down
Rfmb087	C18H32O4	9-Hydroxy-13-oxo-10-octadecenoic Acid	Lipids	Free fatty acids	-	1061500	1035700	1061700	441380	452820	460390	1.19754	3.09609e-06	0.000370864	0.428817	-1.22157	down
pmp000003	C16H12O7	Nepetin (5,7,3',4'-Tetrahydroxy-6-methoxyflavone)	Flavonoids	Flavonoid	520-11-6	21242	20602	24223	213040	205990	217120	1.19697	7.08565e-05	0.00128233	9.62886	3.26737	up
mws0988	C16H12O7	Rhamnetin	Flavonoids	Flavonols	90-19-7	11761	11897	11355	3726.9	4240.7	2829	1.17441	0.000805051	0.00429746	0.30836	-1.69731	down
Lmmn004912	C16H12O7	3-O-Methylquercetin	Flavonoids	Flavonols	1486-70-0	8342.4	6945.9	7136	72360	70781	69452	1.19655	7.1483e-06	0.000370864	9.48047	3.24496	up
Hmtn001120	C14H20O8	5-(2-Hydroxyethyl)-2-O-glucosylphenol	Phenolic acids	Phenolic acids	-	79410	72872	83152	183880	158950	196580	1.17954	0.00805902	0.0199327	2.29113	1.19606	up
pmn001553	C14H20O8	Cimidahurinine	Phenolic acids	Phenolic acids	142542-89-0	78811	71533	86781	158640	153620	169250	1.17993	0.000218505	0.00234972	2.03062	1.02192	up
mws0582	C11H19N3O6S	S-(Methyl)glutathione	Amino acids and derivatives	Amino acids and derivatives	2922-56-7	340910	294760	379010	909150	762550	697630	1.16207	0.0104641	0.0246488	2.33505	1.22345	up
pme3188	C9H13N2O9P	Uridine 5'-monophosphate	Nucleotides and derivatives	Nucleotides and derivatives	58-97-9	164680	173230	177750	48214	45438	55077	1.19249	2.66037e-05	0.000731108	0.288425	-1.79373	down
mws0393	C20H24O2N2	Quinine	Alkaloids	Alkaloids	130-95-0	21431	26657	20273	11037	5068	9818.2	1.06958	0.00625823	0.0165843	0.37921	-1.39893	down
pmp000004	C17H14O7	4',5,7-Trihydroxy-3',6-dimethoxyflavone (Jaceosidin)	Flavonoids	Flavonoid	18085-97-7	87385	80357	82610	825910	738380	793440	1.1974	0.00123899	0.00538096	9.41766	3.23537	up
Lmgn003755	C17H14O7	5,7-Dihydroxy-2'-methoxy-3',4'-methyleneoxydihydroisoflavone	Flavonoids	Dihydroisoflavone	-	50411	44343	48764	267680	260700	271320	1.19685	5.00282e-06	0.000370864	5.57212	2.47823	up
Lmtn002565	C14H18O9	1-O-Vanilloyl-D-Glucose*	Phenolic acids	Phenolic acids	-	9	9	9	20329	10306	23492	1.19551	0.0452993	0.0743629	2004.7	10.9692	up
Zmhn001883	C14H18O9	Vanillic acid-4-O-glucoside*	Phenolic acids	Phenolic acids	32142-31-7	142040	129570	140460	70966	59165	74091	1.1723	0.00036186	0.00285638	0.4956	-1.01275	down
pmc0066	C10H13N4O7P	2'-Deoxyinosine-5'-monophosphate	Nucleotides and derivatives	Nucleotides and derivatives	3393-18-8	1112400	1163800	1123700	3061200	3258000	3403500	1.19574	0.00178782	0.00704201	2.8597	1.51586	up
Hmxp008141	C19H18O6	5,7,8,4’-Tetramethoxyflavone	Flavonoids	Flavonoid	6601-66-7	484740	469100	472220	157700	166750	166390	1.19737	4.58629e-06	0.000370864	0.344193	-1.53871	down
Lmsp009872	C19H18O6	5,7,3',4'-Tetramethoxyflavone	Flavonoids	Flavonoid	855-97-0	225310	214000	235000	72437	77009	73445	1.19615	0.00101333	0.0049794	0.330547	-1.59707	down
Zmap009745	C18H16O7	Ayanin	Flavonoids	Flavonoid	572-32-7	627880	615770	639100	2489900	2504200	2592200	1.19786	0.0001623	0.00209601	4.02937	2.01055	up
mws0609	C10H12N5O7P	Guanosine 3',5'-cyclic monophosphate	Nucleotides and derivatives	Nucleotides and derivatives	7665-99-8	21237	19252	18856	5685.6	5924.1	6411.8	1.19402	0.00148418	0.00612705	0.303673	-1.71941	down
Lmtn000940	C14H18O10	1-O-(3,4-Dihydroxy-5-methoxy-benzoyl)-glucoside	Phenolic acids	Phenolic acids	-	9	9	9	23459	23133	26484	1.19814	0.00191405	0.00732073	2706.52	11.4022	up
mws1561	C21H34O4	[10]-Gingerol	Phenolic acids	Phenolic acids	23513-15-7	46242000	51801000	48631000	14862000	14118000	14322000	1.19601	0.00184874	0.0071446	0.295226	-1.76011	down
Lmhp011562	C21H36O4	1-α-Linolenoyl-glycerol*	Lipids	Glycerol ester	-	85082	92001	89105	222390	236200	222420	1.19581	0.000200193	0.00232099	2.55838	1.35523	up
Lmhp011388	C21H36O4	2-α-Linolenoyl-glycerol*	Lipids	Glycerol ester	55268-58-1	119330	112330	102920	239950	246850	240070	1.19052	0.000192543	0.00226773	2.17248	1.11935	up
Hmsp008976	C23H36O3	[12]-Shogaol	Phenolic acids	Phenolic acids	99742-10-6	18725000	17891000	18790000	3160000	3094000	3222700	1.19794	0.000292209	0.00258118	0.171041	-2.54759	down
pmb0998	C10H14N5O8P	Guanosine 5'-monophosphate	Nucleotides and derivatives	Nucleotides and derivatives	85-32-5	157570	134570	166390	66327	69081	79945	1.16905	0.00594694	0.0162229	0.46966	-1.09031	down
mws1313	C20H20O7	Sinensetin (5,6,7,3',4'-pentamethoxyflavone)	Flavonoids	Flavonoid	2306-27-6	390850	365780	355540	114410	130330	119040	1.19399	0.000347592	0.00280976	0.32709	-1.61224	down
mws0055	C20H20O7	Tangeretin (4',5,6,7,8-Pentamethoxyflavone)	Flavonoids	Flavonols	481-53-8	1793800	1890700	1821500	784220	917860	956530	1.18119	0.000435123	0.00303881	0.482857	-1.05033	down
Zmsp007375	C20H20O7	3,5,7,3′4′-Pentamethoxyflavone	Flavonoids	Flavonoid	1247-97-8	328900	310450	314260	101730	105870	98965	1.19698	0.000182562	0.00218485	0.321478	-1.63721	down
pmb2940	C17H22O10	1-O-Glucosyl sinapate*	Phenolic acids	Phenolic acids	78185-48-5	99687	102640	120250	34467	30789	33886	1.19022	0.00605361	0.0164404	0.307344	-1.70208	down
pme2735	C15H22N6O5S	S-Adenosyl-L-methionine	Amino acids and derivatives	Amino acids and derivatives	29908-03-0	43437	32209	35462	11630	16071	21531	1.08333	0.0098911	0.0236748	0.4431	-1.17429	down
mws0043	C21H22O8	Nobiletin (5,6,7,8,3',4'-Hexamethoxyflavone)	Flavonoids	Flavonoid	478-01-3	2490700	2573300	2617000	912540	1040800	996740	1.1938	7.49724e-06	0.000370864	0.384075	-1.38054	down
pmb0500	C23H26N2O5	N-p-Coumaroyl-N'-feruloylputrescine	Alkaloids	Phenolamine	380302-96-5	19393	16284	22053	9979.2	5586.4	6646	1.11431	0.00592461	0.0162229	0.38475	-1.37801	down
pmd0153	C19H39O7P	LysoPA 16:0	Lipids	Glycerol ester	22002-85-3	55911	63631	59872	9	9	9	1.19816	0.00138647	0.00584022	0.00015049	-12.698	down
pmb2165	C18H38NO7P	LysoPC 10:0	Lipids	LPC	22248-63-1	13930	12102	10455	3865.1	4653.6	5080.1	1.16696	0.0100548	0.0239124	0.372703	-1.4239	down
Lmhp008337	C19H40NO7P	LysoPE 14:0(2n isomer)	Lipids	LPE	-	6992.2	6471.4	4072.5	1287.8	1208.8	2856.9	1.06253	0.0260559	0.0483337	0.305285	-1.71177	down
pmb0864	C19H40NO7P	LysoPE 14:0	Lipids	LPE	-	34912	34034	32941	8031.3	5421	5980.1	1.1861	2.21235e-05	0.000683986	0.190725	-2.39043	down
pme2117	C10H15N5O10P2	Adenosine 5'-diphosphate	Nucleotides and derivatives	Nucleotides and derivatives	58-64-0	31444	48775	42549	77636	82030	87668	1.12216	0.00468817	0.0139593	2.01465	1.01053	up
pmp000117	C22H24O9	3,5,6,7,8,3',4'-Heptamethoxyflavone	Flavonoids	Flavonols	1178-24-1	504420	514950	498400	141610	174730	163550	1.19127	8.10288e-05	0.00130811	0.316181	-1.66118	down
Lmhp008440	C20H40NO7P	LysoPE 15:1	Lipids	LPE	-	25468	25259	25809	6662.6	5105.7	4764.1	1.18768	0.000396402	0.00295408	0.216008	-2.21084	down
Lmhp008273	C20H40NO7P	LysoPE 15:1(2n isomer)	Lipids	LPE	-	10519	8556.6	7338	4817	2784.1	1976.8	1.06215	0.011245	0.0258876	0.362612	-1.4635	down
pmb0862	C20H42NO7P	LysoPC 12:0	Lipids	LPC	20559-18-6	62317	62933	58247	17522	13546	13726	1.18916	2.17825e-05	0.000683986	0.244113	-2.03438	down
Lmhp009187	C20H42NO7P	LysoPE 15:0	Lipids	LPE	-	20236	21811	21061	4031.8	6599.3	3331.1	1.15843	0.000923157	0.00469166	0.221243	-2.1763	down
Hmcp002316	C21H20O11	Isorhamnetin-3-O-arabinoside	Flavonoids	Flavonols	-	9	9	9	27257	28303	32536	1.1981	0.0030085	0.01024	3262.81	11.6719	up
mws0045	C21H20O11	Quercetin-3-O-rhamnoside(Quercitrin)	Flavonoids	Flavonols	522-12-3	48652	56117	52667	13117	11869	18166	1.17356	0.000206962	0.00234972	0.274092	-1.86727	down
Lmtn002796	C21H22O11	Aromadendrin-7-O-glucoside	Flavonoids	Flavonoid	28189-90-4	49697	43518	40779	128200	142170	153070	1.18725	0.00240248	0.00873297	3.16014	1.65999	up
Lmhp009034	C21H42NO7P	LysoPE 16:1	Lipids	LPE	-	11120	13472	12181	3743.3	3736.1	2172.9	1.15434	0.000636691	0.0037794	0.262483	-1.9297	down
pmd0160	C21H44NO7P	LysoPE 16:0(2n isomer)	Lipids	LPE	-	525280	503890	461810	161690	138670	122050	1.18631	0.000274918	0.00256964	0.28331	-1.81955	down
pmb0876	C21H44NO7P	LysoPE 16:0	Lipids	LPE	53862-35-4	4069800	4105800	4020300	835470	730660	774320	1.19684	2.05442e-07	0.000152438	0.191905	-2.38154	down
pmb0464	C16H27NO14	L-Aspartic acid-O-diglucoside	Amino acids and derivatives	Amino acids and derivatives	-	5160600	5331500	5759300	2464200	2582800	2463300	1.19292	0.00257358	0.0090933	0.462132	-1.11362	down
HJAP011	C22H22O11	Chrysoeriol-8-C-glucoside (Scoparin)	Flavonoids	Flavonoid	301-16-6	204080	168060	189180	70099	72668	83277	1.18162	0.00393837	0.0123992	0.402701	-1.31222	down
pmp000120	C22H22O11	Diosmetin-6-C-glucoside	Flavonoids	Flavonoid	-	112300	112560	132540	39913	45025	44259	1.18808	0.00549682	0.015743	0.361491	-1.46797	down
mws0091	C21H20O12	Quercetin-3-O-glucoside (Isoquercitrin)*	Flavonoids	Flavonols	482-35-9	18957	12892	19611	71372	84658	82244	1.17762	0.000849851	0.00447226	4.63028	2.2111	up
mws1329	C21H20O12	Quercetin-7-O-glucoside*	Flavonoids	Flavonols	491-50-9	11578	15424	11228	83855	45202	68677	1.16079	0.0402333	0.0674782	5.17222	2.37078	up
mws0061	C21H20O12	Quercetin-3-O-galactoside (Hyperin)*	Flavonoids	Flavonols	482-36-0	19159	21510	15659	100180	103080	146370	1.18149	0.021407	0.0418	6.20704	2.6339	up
pme1598	C22H24O11	Hesperetin-5-O-glucoside	Flavonoids	Dihydroflavonol	69651-80-5	9	9	9	70433	71975	78656	1.19818	0.00117106	0.00520316	8187.56	12.9992	up
Lmhp009769	C22H44NO7P	LysoPE 17:1	Lipids	LPE	-	14516	15345	15849	8276.2	5073.5	5815.6	1.1367	0.00557753	0.015743	0.41928	-1.25401	down
Lmhp009464	C22H44NO7P	LysoPE 17:1(2n isomer)	Lipids	LPE	-	16869	20705	17850	7174	6313.5	7584.4	1.18127	0.00573332	0.0160533	0.380195	-1.39519	down
pmd0130	C22H46NO7P	LysoPC 14:0	Lipids	LPC	20559-16-4	202080	190170	191720	79075	76855	88529	1.19139	2.62813e-05	0.000731108	0.418616	-1.2563	down
Lmzn006284	C30H48O4	2α-Hydroxyursolic acid	Terpenoids	Triterpene	-	107500	95963	94687	43036	31830	40088	1.17328	0.000389296	0.00295408	0.385558	-1.37498	down
Hmcp002207	C22H22O12	Isorhamnetin-7-O-glucoside (Brassicin)	Flavonoids	Flavonols	6743-96-0	9	9	9	35805	30735	35676	1.19813	0.0023919	0.00873297	3785.78	11.8864	up
pmb2260	C23H46NO7P	LysoPC 15:1	Lipids	LPC	-	325990	342790	310630	112720	107760	110810	1.19619	0.00148635	0.00612705	0.338255	-1.56382	down
mws0289	C23H46NO7P	LysoPE 18:1*	Lipids	LPE	89576-29-4	600070	584480	609150	132130	123910	130250	1.19769	5.3447e-05	0.00104362	0.215359	-2.21518	down
pmb0856	C23H46NO7P	LysoPE 18:1(2n isomer)*	Lipids	LPE	-	1394700	1335000	1263800	264790	254830	247460	1.19718	0.00104119	0.00502062	0.192082	-2.3802	down
pmb0883	C23H48NO7P	LysoPE 18:0	Lipids	LPE	69747-55-3	24898	26193	21640	4774.3	5217.9	5069.5	1.19444	0.00461843	0.0139304	0.207088	-2.27169	down
pmb2319	C23H48NO7P	LysoPC 15:0	Lipids	LPC	108273-89-8	124190	129810	153370	49193	41603	41671	1.18455	0.00609365	0.0164404	0.325176	-1.62071	down
pmb3066	C22H26O12	5-O-p-Coumaroylshikimic acid O-glucoside	Phenolic acids	Phenolic acids	-	4779.5	2984.6	5023.4	88493	90381	100740	1.19094	0.00141815	0.00591161	21.8662	4.45063	up
pmp001270	C24H48NO7P	LysoPC 16:1*	Lipids	LPC	76790-27-7	207370	223340	239220	111200	109860	99312	1.18506	0.00233523	0.0086637	0.478217	-1.06426	down
HJN054	C25H34O10	Secoisolariciresinol-9'-O-xyloside	Lignans and Coumarins	Lignans	-	33736	22689	37712	9043.2	12200	15615	1.08502	0.0360029	0.0622708	0.391538	-1.35278	down
pmb0855	C24H50NO7P	LysoPC 16:0	Lipids	LPC	17364-16-8	20940000	19182000	19719000	7834800	7436200	7411000	1.19575	0.000955296	0.00478939	0.379038	-1.39959	down
Lmhp010757	C25H48NO7P	LysoPE 20:2	Lipids	LPE	-	15660	12312	11928	3272.7	3610.4	2859	1.18414	0.0115444	0.0263114	0.244163	-2.03408	down
Lmhp010514	C25H48NO7P	LysoPE 20:2(2n isomer)	Lipids	LPE	-	14704	14146	15150	3064.1	3360.1	2224.5	1.18415	1.52235e-05	0.000594516	0.196561	-2.34695	down
pmb2406	C25H52NO7P	LysoPC 17:0	Lipids	LPC	50930-23-9	279300	280100	261570	70457	76690	71966	1.19668	0.000348502	0.00280976	0.266895	-1.90565	down
pmd0156	C24H47O9P	LysoPG 18:1 (2n isomer)	Lipids	Glycerol ester	-	1258.8	1400.3	1055.2	9	9	9	1.19754	0.00657502	0.0169988	0.0072692	-7.10399	down
Lmhp009773	C27H46O9	1-α-Linolenoyl-glycerol-3-O-glucoside	Lipids	Glycerol ester	-	17316	16474	14286	35953	44438	25906	1.09969	0.0646691	0.100386	2.21102	1.14471	up
Lmhp010573	C27H48O9	1-Linoleoylglycerol-3-O-glucoside	Lipids	Glycerol ester	-	6993.4	7511.7	5289.3	14941	15432	15831	1.16172	0.00237074	0.00870835	2.3342	1.22293	up
pmb0865	C26H48NO7P	LysoPC 18:3(2n isomer)	Lipids	LPC	-	4976100	5037700	4638000	10029000	10037000	9418200	1.19286	0.000134232	0.00191539	2.01233	1.00886	up
Li512111	C24H24O13	Isorhamnetin-3-O-(6''-acetylglucoside)	Flavonoids	Flavonols	-	9	9	9	43988	42014	30245	1.19776	0.012042	0.0270762	4305.44	12.0719	up
Lmqp009676	C24H46NO9P	PS(18:1/0:0)	Lipids	Glycerol ester	-	4143.4	3537.5	3984.2	1809.7	1313.7	1659.3	1.16577	0.000738529	0.00412022	0.410001	-1.2863	down
mws0126	C26H54NO7P	LysoPC 18:0	Lipids	LPC	19420-57-6	716490	685180	707570	255630	248250	254080	1.19766	0.000217081	0.00234972	0.359352	-1.47653	down
pmp001110	C25H26O13	Apigenin-6-C-xyloside-8-C-arabinoside*	Flavonoids	Flavonoid carbonoside	-	156630	155570	139150	73053	67588	70306	1.19012	0.00294286	0.0101563	0.467369	-1.09737	down
Lmhp008742	C28H48NO7P	LysoPC 20:5	Lipids	LPC	162440-04-2	10302	11103	12903	1384.9	1987.3	1744.7	1.18815	0.00445115	0.0136477	0.149146	-2.7452	down
pmc0960	C28H50NO7P	LysoPC 20:4	Lipids	LPC	-	11513	17582	17313	4053.3	3881.3	5375.8	1.15438	0.0254789	0.0477658	0.286813	-1.80182	down
pmp000589	C24H22O15	Quercetin-7-O-(6''-malonyl)glucoside*	Flavonoids	Flavonols	-	9	9	9	22385	11201	10385	1.19563	0.0632859	0.0984448	1628.56	10.6694	up
Lmhp009368	C30H50NO7P	LysoPC 22:6	Lipids	LPC	-	7734.4	8049.9	8880.8	9	9	9	1.19812	0.00172866	0.00689604	0.00109466	-9.8353	down
Lmhp010099	C30H52NO7P	LysoPC 22:5	Lipids	LPC	-	5497.8	5999.5	5561	9	9	9	1.19817	0.000771311	0.00423936	0.00158281	-9.3033	down
Lmhp010394	C30H54NO7P	LysoPC 22:4	Lipids	LPC	-	6102.9	7718.4	8164	2125.4	1457.3	934.12	1.14364	0.00338142	0.0111962	0.205447	-2.28316	down
pme0436	C30H26O12	Procyanidin B3*	Tannins	Proanthocyanidins	23567-23-9	178700	186840	203820	2954000	2400700	2537700	1.19644	0.00454821	0.013888	13.8619	3.79305	up
pme0434	C30H26O12	Procyanidin B2*	Tannins	Proanthocyanidins	29106-49-8	24217	22711	28664	555470	463720	450950	1.1958	0.00487578	0.0142997	19.4484	4.28158	up
pmn001667	C30H26O12	Procyanidin B4	Tannins	Proanthocyanidins	29106-51-2	9	9	9	17706	15218	13412	1.19796	0.00643991	0.0168254	1716.15	10.745	up
Lmpp003930	C30H26O12	Apigenin-7-O-(6''-p-Coumaryl)glucoside	Flavonoids	Flavonoid	-	101660	73198	94013	39295	41342	27080	1.12737	0.0110769	0.0256046	0.400627	-1.31967	down
mws0836	C30H26O12	Procyanidin B1	Tannins	Proanthocyanidins	20315-25-7	29412	23540	23661	569260	609960	544670	1.19656	0.00108413	0.00509131	22.5013	4.49193	up
pme0368	C27H30O14	Apigenin-7-O-rutinoside (Isorhoifolin)*	Flavonoids	Flavonoid	552-57-8	174350	177190	164700	42318	43426	33363	1.18992	1.48049e-05	0.000594516	0.23072	-2.11578	down
mws0047	C27H30O14	Apigenin-7-O-neohesperidoside (Rhoifolin)*	Flavonoids	Flavonoid	17306-46-6	102270	113220	136130	49292	51033	51629	1.17389	0.0212968	0.0418	0.432154	-1.21038	down
mws0046	C27H32O14	Naringenin-7-O-Neohesperidoside(Naringin)*	Flavonoids	Dihydroflavone	10236-47-2	53974	48446	41617	8042.7	8212.9	12592	1.17464	0.00349185	0.0114139	0.200279	-2.31992	down
pmp001079	C27H30O15	Luteolin-7-O-neohesperidoside (Lonicerin)	Flavonoids	Flavonoid	25694-72-8	506980	533040	568210	116410	118980	129600	1.19586	0.00116016	0.00518577	0.226951	-2.13954	down
Lmsn002815	C27H30O15	Kaempferol-3-O-rutinoside(Nicotiflorin)	Flavonoids	Flavonoid	17650-84-9	16992	8899.4	15162	32722	40389	22511	1.02044	0.0538812	0.0862098	2.32921	1.21984	up
pme1605	C27H30O15	Kaempferol-3-O-robinobioside(Biorobin)*	Flavonoids	Flavonols	17297-56-2	600250	522010	593580	164250	194750	160380	1.18882	0.00113947	0.00517156	0.302697	-1.72405	down
mws1519	C27H32O15	Eriodictyol-7-O-Rutinoside (Eriocitrin)	Flavonoids	Dihydroflavone	13463-28-0	723490	797330	761170	191840	253170	213120	1.18712	5.12524e-05	0.00103638	0.288402	-1.79385	down
Lmqn008369	C27H49O12P	PI(18:2/0:0)	Lipids	Glycerol ester	-	51877	67422	57682	132990	146480	134860	1.1771	0.000223308	0.00236706	2.3411	1.22719	up
mws1661	C28H32O15	Diosmetin-7-O-rutinoside (Diosmin)	Flavonoids	Flavonoid	520-27-4	11273000	11987000	12173000	2451300	2555400	2745000	1.19651	0.000331267	0.00277759	0.218771	-2.19251	down
pmp001080	C28H32O15	Diosmetin-7-O-Neohesperidoside (Neodiosmin)	Flavonoids	Flavonoid	38665-01-9	5824000	5607200	6075200	1344400	1485700	1406600	1.19663	0.000377369	0.00291675	0.242009	-2.04687	down
pmb3002	C28H32O15	Chrysoeriol-7-O-rutinoside	Flavonoids	Flavonoid	-	3420800	3324000	3530700	852210	913860	1037900	1.1932	7.14791e-06	0.000370864	0.272879	-1.87367	down
Lmtp003079	C28H33O15+	Peonidin-3-O-rutinoside	Flavonoids	Anthocyanins	-	2851800	2978800	2923100	62626000	65450000	65481000	1.19813	0.00023141	0.00241839	22.1115	4.46672	up
Lmyp004516	C30H26O14	Quercetin-3-O-(2''-p-Coumaroyl)galactoside	Flavonoids	Flavonols	-	7492.4	6052	6337.3	3437.8	3340.8	2463.4	1.14025	0.00398681	0.0124295	0.46485	-1.10516	down
Lmyp004770	C30H26O14	Quercetin-3-O-(2''-p-Coumaroyl)glucoside	Flavonoids	Flavonols	-	10175	11049	13506	2245.1	2377.9	3225.8	1.17759	0.00766085	0.0190373	0.225995	-2.14564	down
Lmbp002336	C27H30O16	Quercetin-3-O-(2''-O-rhamnosyl)galactoside*	Flavonoids	Flavonols	-	82111	89208	122780	400580	410060	436100	1.18104	5.16794e-05	0.00103638	4.23918	2.08379	up
Lmmp003091	C27H30O16	Quercetin-3-O-(4''-O-glucosyl)rhamnoside*	Flavonoids	Flavonols	59262-54-3	246230	277820	255030	1674200	1520000	1650100	1.19672	0.000860512	0.00448395	6.21798	2.63644	up
Lmsp004166	C27H30O16	Quercetin-3-O-glucoside-7-O-rhamnoside*	Flavonoids	Flavonols	-	255730	221140	289070	1629600	1740500	1678200	1.19394	1.74028e-05	0.000614899	6.59099	2.72049	up
Lmjp002461	C27H30O16	Quercetin-3-O-neohesperidoside*	Flavonoids	Flavonols	117611-67-3	266630	217640	279610	1691800	1727700	1461000	1.1922	0.00253002	0.00904673	6.38909	2.67561	up
mws0059	C27H30O16	Quercetin-3-O-rutinoside (Rutin)*	Flavonoids	Flavonols	153-18-4	75194	89709	105490	519800	617560	536710	1.18958	0.00229102	0.00858553	6.19125	2.63023	up
mws0036	C28H34O15	Hesperetin-7-O-rutinoside (Hesperidin)*	Flavonoids	Dihydroflavone	520-26-3	3691000	2986000	4084300	969590	1060200	946810	1.18433	0.0141701	0.0306537	0.276602	-1.85412	down
pme0001	C28H34O15	Hesperetin-7-O-neohesperidoside(Neohesperidin)*	Flavonoids	Dihydroflavone	13241-33-3	4962400	4875700	4394100	1285200	1235800	1344000	1.19542	0.00201834	0.00768006	0.271567	-1.88062	down
Hmjp002999	C28H32O16	Isorhamnetin-3-O-rutinoside (Narcissin)*	Flavonoids	Flavonoid	604-80-8	605570	614300	601420	10510000	10939000	10699000	1.19817	0.000148796	0.00200739	17.6512	4.1417	up
HJN051	C28H32O16	Tamarixetin-3-O-rutinoside*	Flavonoids	Flavonoid	-	48164	44796	46317	7581.3	17051	9944.1	1.1382	0.00328352	0.0109747	0.248256	-2.0101	down
pme1540	C28H32O16	Isorhamnetin-3-O-neohesperidoside*	Flavonoids	Flavonols	55033-90-4	282530	323380	249370	1963800	1857800	1931400	1.19441	6.25194e-06	0.000370864	6.72645	2.74985	up
Lmmp002463	C28H32O16	Sexangularetin-3-O-glucoside-7-O-rhamnoside	Flavonoids	Flavonols	-	640280	626490	627340	10660000	9622100	10284000	1.19793	0.0010039	0.00496597	16.1374	4.01234	up
Lmsp004721	C28H32O16	Tamarixetin-3-O-glucoside-7-O-rhamnoside	Flavonoids	Flavonoid	-	601400	622120	660800	10824000	10204000	9787300	1.19776	0.000941186	0.00475075	16.3535	4.03153	up
pmb2653	C24H42O20	D(+)-Melezitose O-rhamnoside	Others	Saccharides and Alcohols	-	14071	11169	8086.6	2020.7	4648.9	4173.4	1.05953	0.0324989	0.0575517	0.325356	-1.61991	down
Lmsp004749	C29H34O17	Syringetin-3-O-rutinoside	Flavonoids	Flavonoid	-	27922	38300	30112	66239	65420	81854	1.14795	0.00640432	0.0167915	2.21638	1.14821	up
Lmhp009190	C33H58O14	2-Linoleoylglycerol-1,3-di-O-glucoside*	Lipids	Glycerol ester	-	31416	41695	28870	71368	185420	103180	1.07127	0.125218	0.173666	3.52976	1.81957	up
Lmhp009384	C33H58O14	1-Linoleoylglycerol-2,3-di-O-glucoside*	Lipids	Glycerol ester	-	36258	28776	16891	88923	106050	46639	1.01447	0.0831289	0.124609	2.94919	1.56032	up
Lmyn006011	C33H58O14	Gingerglycolipid B	Lipids	Glycerol ester	88168-90-5	166370	162700	140460	242250	392670	378310	1.09723	0.059636	0.0933543	2.15797	1.10967	up
HJAP127	C33H40O20	Quercetin-3-O-(2''-O-Rhamnosyl)rutinoside	Flavonoids	Flavonols	55696-57-6	202330	219140	275580	829980	958160	1048600	1.18258	0.00395297	0.0123992	4.06964	2.0249	up
HJAP119	C34H42O20	Rhamnetin-3-O-Rutinoside-5-O-rhamnoside*	Flavonoids	Flavonoid	-	647190	768470	690020	4990200	4998300	4792600	1.19661	1.15379e-05	0.000503594	7.01963	2.8114	up
HJAP128	C34H42O20	Isorhamnetin-3-O-rutinoside-7-O-rhamnoside*	Flavonoids	Flavonoid	-	826500	722010	754900	5360900	5065300	4902300	1.19667	0.0005609	0.00349738	6.6547	2.73437	up
Zmmp003478	C37H39O18+	Petunidin-3-O-(6''-O-p-coumaroyl)glucoside-5-O-rhamnoside	Flavonoids	Anthocyanins	-	602850	686500	632100	4288100	4496900	4907700	1.19638	0.00183463	0.00712719	7.12623	2.83314	up
pmn001647	C45H38O18	Procyanidin C2	Tannins	Proanthocyanidins	37064-31-6	4638	2433.8	3209.2	37630	43028	58309	1.1803	0.0192998	0.0390202	13.5169	3.75669	up
pmn001646	C45H38O18	Procyanidin C1	Tannins	Proanthocyanidins	37064-30-5	9520.7	10473	10313	87966	87368	94165	1.19752	0.000609285	0.00370565	8.89239	3.15257	up

## Sheet: Table S4
Table S4. The significantly different metabolites in tlbj vs. lshj
Index	Formula	Compounds		Class II	CAS	tlbj-1	tlbj-2	tlbj-3	lshj-1	lshj-2	lshj-3	VIP	p_value	FDR	Fold_Change	Log2FC	Type
pme2122	C5H9N3	Histamine	Amino acids and derivatives	Amino acids and derivatives	51-45-6	1983.4	4746.7	4644	8222.3	11585	7498.9	1.0383	0.0310132	0.067317	2.40074	1.26348	up
pma0134	C4H8O4	D-(-)-Threose	Others	Saccharides and Alcohols	95-43-2	196840	167520	178200	17277	15834	14815	1.25122	0.00253999	0.012443	0.0883331	-3.5009	down
pme0195	C3H7NO2S	L-Cysteine	Amino acids and derivatives	Amino acids and derivatives	52-90-4	57496	61436	75509	14746	10107	13834	1.23366	0.00768658	0.0250423	0.198965	-2.32941	down
ML10197929	C4H9N3O2	Creatine	Others	Others	57-00-1	120710	108250	81569	182440	283700	247060	1.15264	0.0321633	0.0690015	2.29673	1.19958	up
pme2679	C6H13NO2	L-Allo-isoleucine*	Amino acids and derivatives	Amino acids and derivatives	1509-34-8	8886400	12232000	14450000	24903000	24783000	24710000	1.17407	0.0151648	0.0385917	2.09163	1.06463	up
pma0948	C8H11NO	Phenylethanolamine	Alkaloids	Alkaloids	7568-93-6	15737	14158	16261	8408.1	5660.9	7956.3	1.18375	0.0022126	0.0113396	0.477193	-1.06736	down
pme1137	C6H5NO3	6-Hydroxynicotinic acid	Alkaloids	Alkaloids	5006-66-6	93722	85001	103380	11991	38344	19911	1.14046	0.00277957	0.0129831	0.249008	-2.00573	down
mws0704	C2H8NO4P	O-Phosphorylethanolamine	Alkaloids	Alkaloids	1071-23-4	3022.9	6036.5	4149.3	12562	10480	12131	1.16031	0.0035012	0.015353	2.66287	1.41298	up
pme0295	C6H11NO3	4-Acetamidobutyric acid	Organic acids	Organic acids	3025-96-5	454990	440990	420240	107060	111420	112930	1.2522	0.000692746	0.00586319	0.251789	-1.98971	down
mws1024	C9H8O2	p-Coumaraldehyde	Phenolic acids	Phenolic acids	2538-87-6	4228.4	4793.7	6250.2	17686	15785	16028	1.22895	0.000176826	0.00277654	3.2411	1.69648	up
mws0145	C8H8O3	O-Anisic acid (2-Methoxybenzoic acid)	Phenolic acids	Phenolic acids	529-75-9	253940	263980	238930	38757	62648	54152	1.23329	3.84054e-05	0.00178252	0.205532	-2.28256	down
mws0458	C8H8O3	Vanillin	Phenolic acids	Phenolic acids	121-33-5	3926200	3656800	3803700	9382200	9744600	9096100	1.25061	0.000234054	0.00326433	2.47858	1.30952	up
mws0254	C6H9N3O2	L-Histidine	Amino acids and derivatives	Amino acids and derivatives	71-00-1	1067000	1127900	1043400	2688200	2768000	2661500	1.25095	4.06434e-06	0.000618076	2.50678	1.32583	up
Lmmn001643	C9H8O3	2-Hydroxycinnamic acid	Organic acids	Organic acids	583-17-5	179270	205010	182440	96234	79953	63457	1.20207	0.00104359	0.0074774	0.422861	-1.24174	down
mws0898	C10H12O2	Isoeugenol	Phenolic acids	Phenolic acids	97-54-1	27165	25236	29121	639120	471250	637500	1.24988	0.00988002	0.0294284	21.4405	4.42226	up
mws0242	C8H14O4	Suberic Acid	Organic acids	Organic acids	505-48-6	213220	224650	208970	110670	95854	80933	1.22145	0.0010086	0.00741244	0.444402	-1.17006	down
Zmyn000155	C7H14N2O3	N-α-Acetyl-L-ornithine	Amino acids and derivatives	Amino acids and derivatives	6205-08-9	64851	82964	82400	169720	180030	158080	1.22344	0.000450396	0.00467379	2.20589	1.14136	up
mws0009	C10H10O3	Coniferaldehyde	Phenolic acids	Phenolic acids	20649-42-7	208650	215200	211600	851030	901000	845200	1.25246	0.000647554	0.00573213	4.08723	2.03112	up
pme3255	C11H14O2	Methyleugenol	Phenolic acids	Phenolic acids	93-15-2	32456	26598	23139	59216	80886	87255	1.19764	0.0211901	0.0491769	2.76614	1.46787	up
mws0663	C7H8N4O2	1,7-Dimethylxanthine	Nucleotides and derivatives	Nucleotides and derivatives	611-59-6	9347.4	7559.2	7178	9	9	9	1.25276	0.00688209	0.024071	0.00112105	-9.80094	down
mws0093	C10H12O3	Coniferyl alcohol	Phenolic acids	Phenolic acids	458-35-5	8995.5	11741	10812	62627	53405	63710	1.24548	0.00284028	0.0131008	5.69732	2.51028	up
Cmyp007180	C11H16O2	Dihydroactinidiolide	Others	Others	17092-92-1	9	9	9	273680	283700	289530	1.25302	0.000268719	0.00336127	31367	14.937	up
HJN037	C8H8O5	4-O-Methylgallic Acid*	Phenolic acids	Phenolic acids	4319-02-2	9	9	9	9712.9	4889.5	24468	1.24193	0.15771	0.233382	1447.05	10.4989	up
pmn001492	C11H8O3	Ayapin	Lignans and Coumarins	Coumarins	494-56-4	343940	307950	328190	142720	142340	142080	1.24934	0.00317066	0.0143555	0.435822	-1.19819	down
mws0237	C9H16O4	Azelaic acid	Organic acids	Organic acids	123-99-9	5304700	5036900	5296400	2614200	2498100	2630700	1.25022	0.000156393	0.00262314	0.49514	-1.01409	down
pmn001380	C9H16O4	Eucommiol	Others	Others	55930-44-4	524340	475600	528120	256810	220590	220170	1.23772	0.000328719	0.00391281	0.456507	-1.13129	down
pmb2497	C9H10O5	4-Hydroxy-3-methoxymandelate	Phenolic acids	Phenolic acids	55-10-7	22054	26314	27986	83230	102500	91703	1.24051	0.00377383	0.016287	3.63351	1.86136	up
pme0266	C10H18O4	Sebacate	Organic acids	Organic acids	111-20-6	39252	35591	45966	18612	19128	16954	1.22521	0.015138	0.0385917	0.452731	-1.14327	down
pme1261	C9H19NO4	D-Panthenol	Others	Saccharides and Alcohols	81-13-0	91182	93592	92776	11475	13108	11420	1.25172	1.96906e-07	0.000133766	0.129717	-2.94656	down
pme3437	C10H12O5	Eudesmic acid (3,4,5-trimethoxybenzoic acid)	Phenolic acids	Phenolic acids	118-41-2	51274	48240	42371	18905	13532	15957	1.22749	0.00137531	0.00856767	0.341079	-1.55182	down
pmb2507	C5H11O7P	2-Deoxyribose-1-phosphate	Nucleotides and derivatives	Nucleotides and derivatives	17210-42-3	128560	137940	147170	329390	260260	306870	1.22728	0.0114188	0.0324259	2.16723	1.11586	up
pme1228	C11H12N2O3	5-Hydroxy-L-tryptophan	Amino acids and derivatives	Amino acids and derivatives	56-69-9	110310	86646	99130	249460	215510	246950	1.23048	0.00102035	0.00741244	2.40444	1.2657	up
mws4085	C11H12O5	Sinapic acid	Phenolic acids	Phenolic acids	530-59-6	8927.5	8001.9	11751	41806	53592	45360	1.23593	0.00486258	0.0193977	4.90781	2.29508	up
pmb0962	C10H22N2O4	L-Lysine-Butanoic Acid	Amino acids and derivatives	Amino acids and derivatives	80407-71-2	17839	16183	23389	68264	97229	104950	1.22318	0.02061	0.0481334	4.71065	2.23593	up
mws0359	C15H30O2	Pentadecanoic Acid	Lipids	Free fatty acids	1002-84-2	30797	28037	25930	17523	11137	12479	1.16668	0.00502974	0.0197444	0.485336	-1.04294	down
pme2266	C10H16N2O3S	Biotin	Others	Vitamin	58-85-5	34104	32369	33122	18210	18573	12344	1.17421	0.0105166	0.0311697	0.493268	-1.01956	down
mws0120	C8H20NO6P	Choline Alfoscerate	Lipids	PC	28319-77-9	65228	42354	44115	206340	237800	258000	1.22875	0.0018763	0.0103437	4.62857	2.21057	up
Cmpp007319	C15H16O4	7-Methoxy-5-Prenyloxycoumarin	Lignans and Coumarins	Coumarins	35590-41-1	873640	806150	758860	263480	264890	306560	1.24472	0.00116882	0.00784174	0.342374	-1.54636	down
Lmtn004049	C15H20O4	Abscisic acid	Organic acids	Organic acids	21293-29-8	18223	17023	16273	43965	42060	46238	1.2475	0.000371318	0.00428176	2.56727	1.36023	up
pme3475	C15H12O5	Butin*	Flavonoids	Dihydroflavone	492-14-8	3418.5	2912.8	3037.5	8938.7	7112.6	5075.9	1.15033	0.0697845	0.119492	2.25506	1.17317	up
YC512117	C18H28O2	Stearidonic acid	Lipids	Free fatty acids	20290-75-9	10317	8627.5	9770.8	4394.2	3600.7	5547.3	1.18156	0.00270774	0.0127281	0.471602	-1.08436	down
pmp001252	C17H17NO3	p-Coumaroyltyramine	Alkaloids	Phenolamine	36417-86-4	2641.1	3205.1	2186	9220.4	6866.7	8022.4	1.21429	0.00744127	0.0249621	3.00161	1.58573	up
mws2120	C13H8O8	Brevifolin carboxylic acid	Phenolic acids	Phenolic acids	18490-95-4	9	9	9	9269.1	6630.3	5781	1.25203	0.0205201	0.0480756	802.978	9.64922	up
Lmqp000329	C8H14N3O7P	5-Aminoimidazole ribonucleotide	Nucleotides and derivatives	Nucleotides and derivatives	25635-88-5	52973	46165	45302	213100	206220	193790	1.24909	0.000263254	0.00336127	4.24474	2.08568	up
mws0044	C15H12O7	Dihydroquercetin(Taxifolin)	Flavonoids	Dihydroflavonol	480-18-2	11036	4202.3	7195.5	86636	82234	79729	1.22209	1.17832e-05	0.00144934	11.0814	3.47007	up
Hmsp008707	C19H28O3	[8]-Shogaol	Phenolic acids	Phenolic acids	36700-45-5	123840	134280	134010	380920	381550	393520	1.25137	1.6209e-06	0.000398741	2.94798	1.55972	up
pme1086	C10H17N3O6S	Glutathione reduced form	Amino acids and derivatives	Amino acids and derivatives	70-18-8	9	9	9	5453.5	6323.5	8598.8	1.25189	0.0185801	0.0445199	754.659	9.55968	up
Hmyp010491	C20H24O3	Yakuchinone A	Others	Others	78954-23-1	22078	15442	23190	44280	50393	47998	1.19813	0.0011927	0.00789693	2.35004	1.23269	up
Rfmb087	C18H32O4	9-Hydroxy-13-oxo-10-octadecenoic Acid	Lipids	Free fatty acids	-	208540	204360	205330	1061500	1035700	1061700	1.25291	7.59607e-05	0.00246404	5.10959	2.35321	up
mws0038	C17H14O6	Kumatakenin	Flavonoids	Flavonols	3301-49-3	461.78	914.02	593	2507.5	1919	2202.8	1.18555	0.00243309	0.0120512	3.36718	1.75154	up
pmp000003	C16H12O7	Nepetin (5,7,3',4'-Tetrahydroxy-6-methoxyflavone)	Flavonoids	Flavonoid	520-11-6	9	9	9	21242	20602	24223	1.2529	0.00255907	0.012443	2446.93	11.2568	up
Lmmn004912	C16H12O7	3-O-Methylquercetin	Flavonoids	Flavonols	1486-70-0	9	9	9	8342.4	6945.9	7136	1.25288	0.00341295	0.0151538	830.53	9.69789	up
pme3188	C9H13N2O9P	Uridine 5'-monophosphate	Nucleotides and derivatives	Nucleotides and derivatives	58-97-9	60403	51165	54247	164680	173230	177750	1.24727	3.68084e-05	0.00178252	3.10985	1.63685	up
mws0393	C20H24O2N2	Quinine	Alkaloids	Alkaloids	130-95-0	8504.4	11870	11234	21431	26657	20273	1.18621	0.0114237	0.0324259	2.16275	1.11287	up
Lmjp007790	C18H16O6	5-Hydroxy-3,7,4'-trimethoxyflavone	Flavonoids	Flavonoid	-	12618	13765	8499.7	29577	28352	31621	1.1937	0.00157784	0.0093156	2.56718	1.36018	up
pmp000004	C17H14O7	4',5,7-Trihydroxy-3',6-dimethoxyflavone (Jaceosidin)	Flavonoids	Flavonoid	18085-97-7	898.13	1744.6	978.3	87385	80357	82610	1.24697	0.000525761	0.00503911	69.1383	6.11141	up
Lmgn003755	C17H14O7	5,7-Dihydroxy-2'-methoxy-3',4'-methyleneoxydihydroisoflavone	Flavonoids	Dihydroisoflavone	-	2779.6	2597.3	2436.4	50411	44343	48764	1.25205	0.00155642	0.00926322	18.3684	4.19916	up
Zmhn001883	C14H18O9	Vanillic acid-4-O-glucoside*	Phenolic acids	Phenolic acids	32142-31-7	63512	69419	64962	142040	129570	140460	1.2458	0.000716894	0.00586319	2.08229	1.05817	up
Hmpp004047	C20H18O5	Demethoxycurcumin	Others	Others	22608-11-3	1589700	1544200	1587200	3181600	3300400	3588700	1.24689	0.00410231	0.0169135	2.13313	1.09297	up
pmb2211	C19H38N2O3	Cocamidopropyl betaine	Alkaloids	Alkaloids	4292-10-8	40699	36322	32082	12411	13737	16999	1.21746	0.00396548	0.0166057	0.39547	-1.33836	down
Zmap009745	C18H16O7	Ayanin	Flavonoids	Flavonoid	572-32-7	36468	35204	37277	627880	615770	639100	1.25293	0.000115764	0.00246404	17.281	4.11112	up
pmb0981	C10H14N5O7P	Adenosine 5'-monophosphate	Nucleotides and derivatives	Nucleotides and derivatives	61-19-8	1482300	1268400	1396800	3457300	3338300	3654100	1.24489	0.000117246	0.00246404	2.51952	1.33315	up
Zmjp010694	C19H18O7	5-Hydroxy-3,7,3',4'-tetramethoxyflavone (Retusin)	Flavonoids	Flavonoid	1245-15-4	379570	413830	365000	3055000	2847900	2980500	1.25186	0.000292788	0.00360129	7.66868	2.93898	up
Hmhp007382	C19H18O7	Altisin	Flavonoids	Flavonoid	-	392820	361490	372740	2848600	2855000	2936500	1.25256	3.01433e-05	0.00178252	7.66612	2.9385	up
Lmxn007456	C18H16O8	Acerosin	Flavonoids	Flavonoid	15835-74-2	9	9	9	129330	122500	120410	1.25303	0.000470943	0.0046967	13786.7	13.751	up
pmb0998	C10H14N5O8P	Guanosine 5'-monophosphate	Nucleotides and derivatives	Nucleotides and derivatives	85-32-5	45269	52439	45447	157570	134570	166390	1.24108	0.0056108	0.0210191	3.20303	1.67944	up
Lmgp003270	C16H16O10	Scopoletin-7-O-glucuronide	Lignans and Coumarins	Coumarins	132752-65-9	24585	15461	18671	72503	61904	29718	1.0632	0.106369	0.167735	2.79519	1.48294	up
Wmkn003797	C21H22O6	(2R,3R)-8-Prenyl-7,4'-dihydroxy-5-methoxydihydroflavonol	Flavonoids	Flavonols	-	170700	169970	221090	401960	445440	442970	1.22396	0.000455979	0.00467379	2.29701	1.19976	up
mws0011	C17H24O9	Syringin	Phenolic acids	Phenolic acids	118-34-3	22618	18352	18694	71043	70594	69166	1.24577	0.000136145	0.00246404	3.53317	1.82096	up
pmb2940	C17H22O10	1-O-Glucosyl sinapate*	Phenolic acids	Phenolic acids	78185-48-5	62727	49568	46880	99687	102640	120250	1.19895	0.00319704	0.0143867	2.02656	1.01903	up
pmb0500	C23H26N2O5	N-p-Coumaroyl-N'-feruloylputrescine	Alkaloids	Phenolamine	380302-96-5	13516	9625.8	5525.2	19393	16284	22053	1.01068	0.0314645	0.0680963	2.01381	1.00993	up
pmn001663	C22H26O8	Syringaresinol	Lignans and Coumarins	Lignans	21453-69-0	5107.5	6185.9	7712.4	35285	36376	30472	1.23906	0.00138151	0.00856767	5.37378	2.42594	up
Lmhp008337	C19H40NO7P	LysoPE 14:0(2n isomer)	Lipids	LPE	-	11110	11181	13031	6992.2	6471.4	4072.5	1.12445	0.00776019	0.0251185	0.496464	-1.01024	down
pme2117	C10H15N5O10P2	Adenosine 5'-diphosphate	Nucleotides and derivatives	Nucleotides and derivatives	58-64-0	14127	18565	25480	31444	48775	42549	1.09282	0.0303128	0.0661859	2.11043	1.07754	up
Lmqn009065	C21H41O7P	PA(18:1/0:0)	Lipids	Glycerol ester	65528-98-5	2435.4	1863.8	1627.9	7368.6	9250.8	8540.1	1.23104	0.0025941	0.0124848	4.24482	2.0857	up
pmd0160	C21H44NO7P	LysoPE 16:0(2n isomer)	Lipids	LPE	-	1089400	1010500	1024900	525280	503890	461810	1.24398	9.2118e-05	0.00246404	0.477144	-1.0675	down
mws2220	C22H18O11	Gallocatechin 3-O-gallate	Flavonoids	Flavanols	5127-64-0	53230	49944	44248	559670	155360	96038	1.0063	0.268158	0.354027	5.50168	2.45987	up
pme1598	C22H24O11	Hesperetin-5-O-glucoside	Flavonoids	Dihydroflavonol	69651-80-5	24291	23023	28866	9	9	9	1.25278	0.00485121	0.0193977	0.000354424	-11.4622	down
Hmyn007168	C22H45O9P	LysoPG 16:0	Lipids	Glycerol ester	-	2562300	2511800	2481000	9217500	8246200	8947100	1.25105	0.00199413	0.0106643	3.49576	1.80561	up
pmn001527	C22H32O12	Di-O-galloyl Methyl gallate	Tannins	Tannin	-	11400	10083	10559	4927.8	4598.6	6469.2	1.19683	0.00260524	0.0124848	0.499207	-1.00229	down
pmb0863	C24H46NO7P	LysoPC 16:2(2n isomer)	Lipids	LPC	-	19701	19218	19036	51598	43070	52172	1.24138	0.00947496	0.0287445	2.53369	1.34124	up
Lmhp008833	C24H48NO7P	LysoPC 16:1(2n isomer)	Lipids	LPC	-	111020	143340	123230	283860	319920	282650	1.22951	0.000543077	0.0050733	2.3476	1.23119	up
Lmhn003799	C24H22O12	Feruloylferuloyltartaric acid	Phenolic acids	Phenolic acids	-	4558.9	3192.3	4263.8	12883	12453	15730	1.22539	0.00513045	0.0200332	3.41789	1.77311	up
Lmhp008718	C25H48NO7P	LysoPC 17:2	Lipids	LPC	-	27763	20194	29155	59592	56688	53428	1.20151	0.00153209	0.00919255	2.2008	1.13803	up
Lmhp010573	C27H48O9	1-Linoleoylglycerol-3-O-glucoside	Lipids	Glycerol ester	-	18994	12867	29656	6993.4	7511.7	5289.3	1.12535	0.102516	0.163223	0.321771	-1.63589	down
Li512111	C24H24O13	Isorhamnetin-3-O-(6''-acetylglucoside)	Flavonoids	Flavonols	-	5872.4	5215.9	2447.3	9	9	9	1.24848	0.050266	0.0936776	0.00199474	-8.96958	down
Lmhp007840	C27H52NO7P	LysoPC 19:2	Lipids	LPC	-	3770.5	2464.3	1873.2	17762	18238	17142	1.22483	0.000120515	0.00246404	6.55427	2.71243	up
Lmhp007598	C27H52NO7P	LysoPC 19:2(2n isomer)	Lipids	LPC	-	12130	12227	11702	57325	53770	51512	1.2518	0.00147585	0.00902904	4.50947	2.17296	up
Lmhp011549	C28H56NO7P	LysoPC 20:1	Lipids	LPC	-	86423	85681	90609	195740	176600	190870	1.2478	0.00191157	0.0103731	2.14382	1.10019	up
pmp000589	C24H22O15	Quercetin-7-O-(6''-malonyl)glucoside*	Flavonoids	Flavonols	-	6974.1	12361	6876.7	9	9	9	1.25112	0.0405018	0.0794956	0.00103007	-9.92304	down
Lmhp010099	C30H52NO7P	LysoPC 22:5	Lipids	LPC	-	2463.5	1666.7	3678.9	5497.8	5999.5	5561	1.0981	0.0273999	0.0606517	2.18441	1.12725	up
pme0368	C27H30O14	Apigenin-7-O-rutinoside (Isorhoifolin)*	Flavonoids	Flavonoid	552-57-8	89345	90143	66423	174350	177190	164700	1.20759	0.00220045	0.0113396	2.0993	1.06991	up
mws0046	C27H32O14	Naringenin-7-O-Neohesperidoside(Naringin)*	Flavonoids	Dihydroflavone	10236-47-2	113990	103270	106280	53974	48446	41617	1.22861	0.000254584	0.00335506	0.445191	-1.1675	down
pmp001079	C27H30O15	Luteolin-7-O-neohesperidoside (Lonicerin)	Flavonoids	Flavonoid	25694-72-8	273710	235530	221650	506980	533040	568210	1.23259	0.000268716	0.00336127	2.20037	1.13775	up
pme1605	C27H30O15	Kaempferol-3-O-robinobioside(Biorobin)*	Flavonoids	Flavonols	17297-56-2	249720	229100	252690	600250	522010	593580	1.24298	0.00331181	0.0148128	2.34561	1.22997	up
Lmqn008369	C27H49O12P	PI(18:2/0:0)	Lipids	Glycerol ester	-	22333	24722	19904	51877	67422	57682	1.22745	0.00981101	0.0294284	2.64312	1.40224	up
mws1661	C28H32O15	Diosmetin-7-O-rutinoside (Diosmin)	Flavonoids	Flavonoid	520-27-4	5815500	5570500	5309100	11273000	11987000	12173000	1.24713	0.000241864	0.00330547	2.12236	1.08567	up
pmp001080	C28H32O15	Diosmetin-7-O-Neohesperidoside (Neodiosmin)	Flavonoids	Flavonoid	38665-01-9	2937000	2545400	2583400	5824000	5607200	6075200	1.24192	7.16904e-05	0.00246404	2.17045	1.11799	up
pmb3002	C28H32O15	Chrysoeriol-7-O-rutinoside	Flavonoids	Flavonoid	-	1489700	1657700	1432800	3420800	3324000	3530700	1.24434	3.37314e-05	0.00178252	2.24346	1.16573	up
Lmtp003079	C28H33O15+	Peonidin-3-O-rutinoside	Flavonoids	Anthocyanins	-	1193300	984220	1144100	2851800	2978800	2923100	1.24369	8.77179e-05	0.00246404	2.63537	1.39801	up
mws0036	C28H34O15	Hesperetin-7-O-rutinoside (Hesperidin)*	Flavonoids	Dihydroflavone	520-26-3	1709800	1914600	1711800	3691000	2986000	4084300	1.20388	0.0259255	0.0578036	2.01666	1.01197	up
pme0001	C28H34O15	Hesperetin-7-O-neohesperidoside(Neohesperidin)*	Flavonoids	Dihydroflavone	13241-33-3	2125600	2118200	2449300	4962400	4875700	4394100	1.2378	0.000722519	0.00586319	2.1264	1.08841	up
HJN051	C28H32O16	Tamarixetin-3-O-rutinoside*	Flavonoids	Flavonoid	-	18285	21272	23073	48164	44796	46317	1.23446	0.00023443	0.00326433	2.22381	1.15303	up
Lmsp004749	C29H34O17	Syringetin-3-O-rutinoside	Flavonoids	Flavonoid	-	4999.6	3619.8	2447.7	27922	38300	30112	1.22621	0.0092059	0.0283081	8.70454	3.12177	up
mws1035	C33H40O19	Kaempferol-3-O-robinoside-7-O-rhamnoside (Robinin)	Flavonoids	Flavonols	301-19-9	9	9	9	3615.4	2503.8	4413.9	1.25098	0.0241118	0.0547311	390.115	8.60775	up
pme2651	C21H28N7O17P3	NADP (Nicotinamide adenine dinucleotide phosphate)	Nucleotides and derivatives	Nucleotides and derivatives	53-59-8	11196	6007.3	14415	33737	48575	44369	1.16719	0.00723159	0.0247079	4.00657	2.00237	up
HJAP119	C34H42O20	Rhamnetin-3-O-Rutinoside-5-O-rhamnoside*	Flavonoids	Flavonoid	-	369150	331630	335720	647190	768470	690020	1.23483	0.00546174	0.0207877	2.03153	1.02257	up
HJAP128	C34H42O20	Isorhamnetin-3-O-rutinoside-7-O-rhamnoside*	Flavonoids	Flavonoid	-	427810	341910	358380	826500	722010	754900	1.22339	0.000722968	0.00586319	2.04185	1.02988	up
pmn001647	C45H38O18	Procyanidin C2	Tannins	Proanthocyanidins	37064-31-6	9	9	9	4638	2433.8	3209.2	1.25059	0.0338692	0.0712121	380.778	8.57281	up

## Sheet: Table S5
Table S5. The significantly different metabolites in tlbj vs. yj1h
Index	Formula	Compounds	Class I	Class II	CAS	tlbj-1	tlbj-2	tlbj-3	yj1h-1	yj1h-2	yj1h-3	VIP	p_value	FDR	Fold_Change	Log2FC	Type
pme1841	C5H14N2	Cadaverine	Alkaloids	Phenolamine	462-94-2	35623	39205	37704	12536	13654	9235.5	1.14435	0.000154882	0.00201891	0.314804	-1.66748	down
pme0010	C3H7NO3	L-Serine	Amino acids and derivatives	Amino acids and derivatives	56-45-1	999080	877280	901550	428440	401690	415850	1.16235	0.00394535	0.0114508	0.448531	-1.15672	down
mws0376	C4H4O4	Fumaric acid	Organic acids	Organic acids	110-17-8	110330	113890	96221	38368	50282	51973	1.13014	0.0012006	0.00557527	0.438842	-1.18823	down
mws0147	C5H10O3	β-Hydroxyisovaleric acid	Organic acids	Organic acids	625-08-1	15648	21037	25943	60431	60612	36387	1.05009	0.0457227	0.0703353	2.51373	1.32983	up
pma0134	C4H8O4	D-(-)-Threose	Others	Saccharides and Alcohols	95-43-2	196840	167520	178200	13104	9316.4	9420.2	1.16508	0.00211813	0.0079887	0.0586859	-4.09084	down
pme0195	C3H7NO2S	L-Cysteine	Amino acids and derivatives	Amino acids and derivatives	52-90-4	57496	61436	75509	10653	9760	9996.6	1.16413	0.00971858	0.0207497	0.156395	-2.67673	down
mws0491	C8H11N	Phenethylamine	Alkaloids	Alkaloids	64-04-0	51841	53926	58542	26708	28531	23298	1.14883	0.000466383	0.00348975	0.477984	-1.06497	down
mws0216	C5H9NO3	Trans-4-Hydroxy-L-proline	Amino acids and derivatives	Amino acids and derivatives	51-35-4	386790	406840	318720	774720	813810	761470	1.14547	0.000611968	0.00383132	2.11264	1.07905	up
ML10197929	C4H9N3O2	Creatine	Others	Others	57-00-1	120710	108250	81569	509790	597080	582800	1.15652	0.000987855	0.00499304	5.44126	2.44394	up
pmc0682	C8H8N2	4-Aminoindole	Alkaloids	Plumerane	5192-23-4	250960	238100	218200	84898	103380	78302	1.14876	0.000360748	0.00310445	0.376919	-1.40767	down
mws0972	C6H12O3	6-Hydroxyhexanoic acid	Organic acids	Organic acids	1191-25-9	23121	34101	25889	13520	9844.3	5722.2	1.04435	0.0142414	0.0282709	0.349972	-1.51469	down
pme0040	C5H5N5	Adenine	Nucleotides and derivatives	Nucleotides and derivatives	73-24-5	5265700	5560100	5156400	2116800	2178200	2300800	1.16577	0.000276624	0.00281318	0.412697	-1.27685	down
pmb0374	C5H5N5	2-Aminopurine	Nucleotides and derivatives	Nucleotides and derivatives	452-06-2	78090	85007	92057	23454	23592	30077	1.15479	0.000870408	0.00461938	0.302261	-1.72614	down
pme0033	C5H4N4O	Hypoxanthine	Nucleotides and derivatives	Nucleotides and derivatives	68-94-0	44506	34255	35626	16421	17070	11017	1.10726	0.00648117	0.0154343	0.3891	-1.36179	down
pme1173	C5H4N4O	Allopurinol	Nucleotides and derivatives	Nucleotides and derivatives	315-30-0	51725	47941	42589	20484	16748	14772	1.14244	0.00144539	0.00630915	0.365569	-1.45178	down
pma0948	C8H11NO	Phenylethanolamine	Alkaloids	Alkaloids	7568-93-6	15737	14158	16261	5516.5	5545.3	8722	1.09919	0.00435598	0.0119944	0.428629	-1.2222	down
Hmgn001653	C7H6O3	Protocatechualdehyde	Phenolic acids	Phenolic acids	139-85-5	1488300	1471100	1460200	284650	254150	278370	1.16821	8.48366e-08	6.30336e-05	0.184897	-2.43521	down
mws0749	C7H6O3	4-Hydroxybenzoic acid	Phenolic acids	Phenolic acids	99-96-7	1865000	1921400	1875700	288190	330420	293560	1.16765	4.8336e-07	0.000132902	0.161101	-2.63396	down
pme1137	C6H5NO3	6-Hydroxynicotinic acid	Alkaloids	Alkaloids	5006-66-6	93722	85001	103380	14351	13900	11952	1.16523	0.00374676	0.0111801	0.142512	-2.81085	down
mws0704	C2H8NO4P	O-Phosphorylethanolamine	Alkaloids	Alkaloids	1071-23-4	3022.9	6036.5	4149.3	23533	20899	17598	1.1273	0.00357769	0.0109392	4.69615	2.23148	up
mws1499	C5H10O5	D-Arabinose	Others	Saccharides and Alcohols	10323-20-3	18161	28704	21299	52309	47821	46100	1.10092	0.00427521	0.0119417	2.14527	1.10116	up
pme1109	C5H5N5O	Guanine*	Nucleotides and derivatives	Nucleotides and derivatives	73-40-5	167290	158200	185360	60134	50627	55496	1.16087	0.00221034	0.00817057	0.325452	-1.61948	down
pme0256	C5H4N4O2	Xanthine	Nucleotides and derivatives	Nucleotides and derivatives	69-89-6	66989	56945	69958	16425	20754	17751	1.15633	0.00385512	0.0113324	0.283302	-1.81959	down
mws0145	C8H8O3	O-Anisic acid (2-Methoxybenzoic acid)	Phenolic acids	Phenolic acids	529-75-9	253940	263980	238930	13318	6318.3	12652	1.15636	0.000356394	0.00310445	0.0426614	-4.55092	down
mws0458	C8H8O3	Vanillin	Phenolic acids	Phenolic acids	121-33-5	3926200	3656800	3803700	7929400	7995400	7793000	1.16703	3.83652e-06	0.000346257	2.08294	1.05862	up
mws0183	C7H6O4	3,4-Dihydroxybenzoic acid (Protocatechuic acid)*	Phenolic acids	Phenolic acids	99-50-3	269920	299000	294670	86393	114860	105420	1.15149	0.000118264	0.00196593	0.355114	-1.49365	down
mws0639	C7H6O4	2,3-Dihydroxybenzoic Acid*	Organic acids	Organic acids	303-38-8	255700	284730	243230	64145	74271	92049	1.14917	0.000519396	0.00364068	0.294088	-1.76568	down
pme0128	C6H12N2O3	L-Alanyl-L-Alanine	Amino acids and derivatives	Amino acids and derivatives	1948-31-8	1625.1	2321.8	1402.7	6722.9	7461.9	9353.6	1.13725	0.00965909	0.0206821	4.40003	2.13751	up
NK10246260	C9H7NO2	2,4-Dihydroxyquinoline*	Alkaloids	Quinoline alkaloids	86-95-3	33047	23642	28420	11960	13821	13943	1.12312	0.0255686	0.0435722	0.466743	-1.0993	down
pme3382	C6H11NO4	N-Acetyl-L-threonine	Amino acids and derivatives	Amino acids and derivatives	17093-74-2	38766	43935	32617	82202	94568	75397	1.12701	0.00469235	0.012597	2.18671	1.12876	up
Lmmn001643	C9H8O3	2-Hydroxycinnamic acid	Organic acids	Organic acids	583-17-5	179270	205010	182440	30374	28822	23314	1.16397	0.00142999	0.00630915	0.145592	-2.78	down
mws0898	C10H12O2	Isoeugenol	Phenolic acids	Phenolic acids	97-54-1	27165	25236	29121	305820	316590	279780	1.16789	0.00144405	0.00630915	11.0668	3.46817	up
Lmrn003000	C9H10O3	2-Hydroxy-3-phenylpropanoic acid	Organic acids	Organic acids	7326-19-4	5908.5	9070.6	5916.6	20076	25659	19879	1.12459	0.00550222	0.0140005	3.14007	1.6508	up
mws0851	C8H15NaO2	Sodium Valproate	Others	Others	1069-66-5	4487500	4473400	4536900	1730600	1820200	1719900	1.16812	2.05299e-06	0.000254229	0.390486	-1.35666	down
mws0028	C8H8O4	Vanillic acid	Phenolic acids	Phenolic acids	121-34-6	540720	493230	524280	225460	223760	249940	1.16192	0.000224947	0.00242226	0.448689	-1.15621	down
mws0024	C7H6O5	Gallic acid	Tannins	Tannin	149-91-7	63156	58081	73609	25361	26832	33803	1.12777	0.00519486	0.0135431	0.441354	-1.17999	down
pme2550	C6H6O6	Cis-Aconitic acid	Organic acids	Organic acids	585-84-2	4143.2	4623.2	4500.4	15000	12057	8715.7	1.10899	0.053036	0.0791281	2.69641	1.43104	up
mws0242	C8H14O4	Suberic Acid	Organic acids	Organic acids	505-48-6	213220	224650	208970	30321	36278	32688	1.16685	0.000160107	0.00205102	0.153495	-2.70373	down
Zmyn000155	C7H14N2O3	N-α-Acetyl-L-ornithine	Amino acids and derivatives	Amino acids and derivatives	6205-08-9	64851	82964	82400	389680	323360	348960	1.15961	0.00256175	0.00865174	4.61308	2.20573	up
mws0009	C10H10O3	Coniferaldehyde	Phenolic acids	Phenolic acids	20649-42-7	208650	215200	211600	777550	657910	665050	1.164	0.00613865	0.0150656	3.30555	1.72489	up
pme3255	C11H14O2	Methyleugenol	Phenolic acids	Phenolic acids	93-15-2	32456	26598	23139	81955	89569	75311	1.14666	0.000784511	0.00434994	3.00311	1.58646	up
mws0663	C7H8N4O2	1,7-Dimethylxanthine	Nucleotides and derivatives	Nucleotides and derivatives	611-59-6	9347.4	7559.2	7178	9	9	9	1.16878	0.00688209	0.0160799	0.00112105	-9.80094	down
mws0093	C10H12O3	Coniferyl alcohol	Phenolic acids	Phenolic acids	458-35-5	8995.5	11741	10812	85375	71274	76201	1.16379	0.00284374	0.00939066	7.3807	2.88376	up
Cmyp007180	C11H16O2	Dihydroactinidiolide	Others	Others	17092-92-1	9	9	9	211510	229880	188470	1.16904	0.00323999	0.0101574	23328.1	14.5098	up
Lmjp004702	C9H10O4	2',4'-Dihydroxy-6'-methoxyacetophenone	Phenolic acids	Phenolic acids	3602-54-8	12391	11840	12036	5153.5	6345.9	3792.5	1.10685	0.00850909	0.0187604	0.421648	-1.24589	down
pme2237	C6H14O6	Dulcitol*	Others	Saccharides and Alcohols	608-66-2	5328.9	6753.4	6961.1	15598	15728	15377	1.14917	0.00225767	0.00822277	2.45245	1.29422	up
HJN037	C8H8O5	4-O-Methylgallic Acid*	Phenolic acids	Phenolic acids	4319-02-2	9	9	9	7731.7	6958.4	8676	1.16888	0.00405065	0.0115312	865.411	9.75724	up
pmn001492	C11H8O3	Ayapin	Lignans and Coumarins	Coumarins	494-56-4	343940	307950	328190	58562	59074	44455	1.1622	0.000251642	0.00262293	0.165385	-2.5961	down
mws0237	C9H16O4	Azelaic acid	Organic acids	Organic acids	123-99-9	5304700	5036900	5296400	910170	992290	993540	1.1681	0.000139331	0.00201891	0.18519	-2.43292	down
pmn001380	C9H16O4	Eucommiol	Others	Others	55930-44-4	524340	475600	528120	96860	84463	82302	1.16646	0.000844816	0.00451843	0.172523	-2.53514	down
mws0736	C8H16N2O3	N-Glycyl-L-leucine	Amino acids and derivatives	Amino acids and derivatives	869-19-2	119610	112790	128060	50964	51852	50898	1.16464	0.00393803	0.0114508	0.426438	-1.22959	down
pme0122	C8H16N2O3	N6-Acetyl-L-lysine	Amino acids and derivatives	Amino acids and derivatives	692-04-6	566420	669990	649350	214690	167300	241570	1.14329	0.000739088	0.00414363	0.330668	-1.59655	down
mws5041	C8H16N2O3	L-Glycyl-L-isoleucine	Amino acids and derivatives	Amino acids and derivatives	19461-38-2	112970	88081	78897	40354	50757	40609	1.10375	0.0296812	0.0487901	0.470516	-1.08768	down
pme3388	C7H16N4O2	Homoarginine	Amino acids and derivatives	Amino acids and derivatives	156-86-5	49706	48687	43974	93147	103260	120540	1.14414	0.0149101	0.0290766	2.22627	1.15463	up
Zmjp000182	C7H16N4O2	N-Monomethyl-L-arginine	Amino acids and derivatives	Amino acids and derivatives	17035-90-4	333630	266620	359750	729820	684280	649480	1.13433	0.00061363	0.00383132	2.14956	1.10404	up
pme0075	C7H11NO5	N-Acetyl-L-glutamic acid	Amino acids and derivatives	Amino acids and derivatives	1188-37-0	1436000	1489900	1392200	727240	711830	689350	1.16624	0.000404093	0.00324665	0.492907	-1.02061	down
mws0193	C7H15N3O3	L-Homocitrulline	Amino acids and derivatives	Amino acids and derivatives	1190-49-4	112020	120850	117890	48394	45761	55572	1.1571	7.57737e-05	0.00183409	0.426865	-1.22815	down
mws0027	C9H10O5	Syringic acid	Phenolic acids	Phenolic acids	530-57-4	319970	261090	296150	84206	74401	77102	1.16273	0.00525015	0.0135918	0.268703	-1.89592	down
pme0266	C10H18O4	Sebacate	Organic acids	Organic acids	111-20-6	39252	35591	45966	6627.1	5920.1	5651	1.16414	0.00737226	0.0169061	0.150636	-2.73086	down
pme1261	C9H19NO4	D-Panthenol	Others	Saccharides and Alcohols	81-13-0	91182	93592	92776	4041.5	4619.4	3121.4	1.16597	5.36614e-07	0.000132902	0.0424511	-4.55805	down
pme3437	C10H12O5	Eudesmic acid (3,4,5-trimethoxybenzoic acid)	Phenolic acids	Phenolic acids	118-41-2	51274	48240	42371	5319.6	6194.4	7857.1	1.15974	0.00229671	0.0082435	0.136527	-2.87274	down
Hmyp009454	C15H24O	Nootkatol	Terpenoids	Sesquiterpenoids	50763-67-2	4097900	4019200	3985500	1854400	1826700	1824400	1.16879	7.89173e-05	0.00183409	0.454902	-1.13637	down
Lmhp001461	C11H20N2O3	L-Prolyl-L-Leucine	Amino acids and derivatives	Amino acids and derivatives	52899-07-7	621630	591740	546920	300540	255690	269740	1.15488	0.000720373	0.00414363	0.469224	-1.09165	down
mws0474	C12H22O4	Dodecanedioic aicd	Organic acids	Organic acids	693-23-2	1666.7	1755.7	1321.9	481.52	699.36	647.42	1.11951	0.00767838	0.0174466	0.385368	-1.37569	down
mws0359	C15H30O2	Pentadecanoic Acid	Lipids	Free fatty acids	1002-84-2	30797	28037	25930	9842.2	8659.6	7773.9	1.1574	0.00173079	0.00710483	0.309987	-1.68972	down
pme3732	C9H13N3O5	Cytidine	Nucleotides and derivatives	Nucleotides and derivatives	65-46-3	180490	233670	205320	87042	75457	106450	1.12091	0.00568726	0.0143242	0.434153	-1.20373	down
mws0976	C9H12N2O6	β-Pseudouridine	Nucleotides and derivatives	Nucleotides and derivatives	1445-07-4	29148	29365	25962	12732	7074.1	8113.5	1.1144	0.00167729	0.00696216	0.330507	-1.59725	down
mws0248	C9H12N2O6	Uridine	Nucleotides and derivatives	Nucleotides and derivatives	58-96-8	427090	382100	397740	104050	108380	109170	1.16736	0.00175197	0.00715227	0.266461	-1.908	down
pmb2591	C13H14N2O3	N-Acetyl-L-Tryptophan	Amino acids and derivatives	Amino acids and derivatives	1218-34-4	656220	801840	515360	1373900	1199500	1440400	1.09091	0.00365048	0.0110266	2.03393	1.02427	up
mws0120	C8H20NO6P	Choline Alfoscerate	Lipids	PC	28319-77-9	65228	42354	44115	153620	142070	170140	1.13171	0.000707764	0.00414363	3.07079	1.61861	up
Cmpp007319	C15H16O4	7-Methoxy-5-Prenyloxycoumarin	Lignans and Coumarins	Coumarins	35590-41-1	873640	806150	758860	45570	43406	51088	1.168	0.00180646	0.00730475	0.0574351	-4.12192	down
pme0230	C10H13N5O4	Adenosine	Nucleotides and derivatives	Nucleotides and derivatives	58-61-7	26363000	24393000	26099000	8622900	8583400	8152900	1.16739	0.000737238	0.00414363	0.329962	-1.59963	down
mws1060	C10H12N4O5	9-(Arabinosyl)hypoxanthine	Nucleotides and derivatives	Nucleotides and derivatives	7013-16-3	478200	478800	462060	144290	145200	154170	1.1681	9.08464e-06	0.000613626	0.312644	-1.67741	down
pme3475	C15H12O5	Butin*	Flavonoids	Dihydroflavone	492-14-8	3418.5	2912.8	3037.5	8581.7	5979.9	7338	1.12692	0.0269124	0.0454452	2.3375	1.22497	up
pmb1574	C18H28O2	9,12-Octadecadien-6-Ynoic Acid	Lipids	Free fatty acids	61481-29-6	57084	47991	56421	138870	130600	113700	1.1487	0.00455524	0.0123524	2.37263	1.24649	up
pmb0889	C18H30O2	Punicic acid (9Z,11E,13Z-octadecatrienoic acid)	Lipids	Free fatty acids	544-72-9	335530	327580	315590	614510	659860	684190	1.16292	0.00218434	0.00811482	2.00119	1.00085	up
pme2289	C20H30O	Retinol (Vitamin A1)	Others	Vitamin	68-26-8	30425	28538	27591	13428	16100	10937	1.11985	0.00242128	0.00829038	0.467512	-1.09693	down
mws0054	C15H14O6	Catechin*	Flavonoids	Flavanols	154-23-4	71741	77481	79138	1343800	1190600	1288700	1.16841	0.00136217	0.0061339	16.7415	4.06536	up
Lmhn004030	C15H14O6	5,7,3',4',5'-Pentahydroxyflavan (Tricetiflavan)	Flavonoids	Flavanols	-	56448	47607	65218	590490	591550	629760	1.16552	0.000108767	0.00196255	10.7034	3.42	up
pme0460	C15H14O6	Epicatechin*	Flavonoids	Flavanols	490-46-0	441200	428710	514860	4632000	4354400	4543400	1.16747	0.000119067	0.00196593	9.77043	3.28842	up
mws2120	C13H8O8	Brevifolin carboxylic acid	Phenolic acids	Phenolic acids	18490-95-4	9	9	9	42756	46224	52682	1.16901	0.00377351	0.0112149	5246.74	12.3572	up
Lmqp000329	C8H14N3O7P	5-Aminoimidazole ribonucleotide	Nucleotides and derivatives	Nucleotides and derivatives	25635-88-5	52973	46165	45302	95572	106660	110260	1.15281	0.0013338	0.00607982	2.16347	1.11335	up
Lmbn005369	C18H32O3	13(S)-HODE;13(S)-Hydroxyoctadeca-9Z,11E-dienoic acid*	Lipids	Free fatty acids	10219-69-9	602340	615910	609670	1189500	1260700	1248500	1.16753	0.000912825	0.00474286	2.02345	1.01682	up
pme2816	C20H28O2	4-Oxoretinol	Others	Vitamin	62702-55-0	18089	19069	17037	9	9	9	1.16907	0.00105419	0.00510752	0.000498201	-10.971	down
mws0044	C15H12O7	Dihydroquercetin(Taxifolin)	Flavonoids	Dihydroflavonol	480-18-2	11036	4202.3	7195.5	98994	91305	83345	1.14158	0.000741266	0.00414363	12.1978	3.60855	up
Lmmp003109	C16H16O6	3'-O-Methyl-(-)-epicatechin	Flavonoids	Flavanols	76549-34-3	21065	13688	12305	619970	648910	613420	1.1645	0.000148669	0.00201891	39.9996	5.32191	up
pme1373	C9H14N3O7P	2'-Deoxycytidine-5'-monophosphate	Nucleotides and derivatives	Nucleotides and derivatives	1032-65-1	56101	61938	47502	245150	293510	277790	1.16129	0.00234894	0.0082602	4.93201	2.30218	up
pme1086	C10H17N3O6S	Glutathione reduced form	Amino acids and derivatives	Amino acids and derivatives	70-18-8	9	9	9	8378.5	5114.9	5234.7	1.16756	0.0281438	0.0469907	693.633	9.43803	up
mws1567	C19H16O4	Didemethoxycurcumin	Others	Others	33171-05-0	85353	81125	79700	158340	185030	182010	1.15788	0.0064001	0.0153789	2.13415	1.09366	up
Lmhn003074	C14H14O8	Feruloylmalic acid	Phenolic acids	Phenolic acids	-	140750	83427	88126	28599	22687	20699	1.13046	0.0467185	0.0714235	0.230497	-2.11718	down
Rfmb087	C18H32O4	9-Hydroxy-13-oxo-10-octadecenoic Acid	Lipids	Free fatty acids	-	208540	204360	205330	441380	452820	460390	1.16844	0.000280182	0.00281318	2.19108	1.13164	up
mws0038	C17H14O6	Kumatakenin	Flavonoids	Flavonols	3301-49-3	461.78	914.02	593	3598	2440.4	3427.6	1.12165	0.0120658	0.0246288	4.808	2.26544	up
pmp000003	C16H12O7	Nepetin (5,7,3',4'-Tetrahydroxy-6-methoxyflavone)	Flavonoids	Flavonoid	520-11-6	9	9	9	213040	205990	217120	1.1691	0.000234966	0.00249399	23561.1	14.5241	up
Lmmn004912	C16H12O7	3-O-Methylquercetin	Flavonoids	Flavonols	1486-70-0	9	9	9	72360	70781	69452	1.1691	0.000140682	0.00201891	7873.81	12.9428	up
Hmpn005518	C19H24O4	1,7-Diphenylheptane-1,3,5,7-tetraol	Phenolic acids	Phenolic acids	-	11207	12968	11354	31584	25580	28113	1.15112	0.00637955	0.0153789	2.40021	1.26316	up
mws0582	C11H19N3O6S	S-(Methyl)glutathione	Amino acids and derivatives	Amino acids and derivatives	2922-56-7	359570	347920	339830	909150	762550	697630	1.14687	0.0188684	0.0348738	2.26228	1.17778	up
pme2074	C18H29NO4	(-)-Jasmonoyl-L-Isoleucine	Organic acids	Organic acids	120330-93-0	39814	42807	40356	20960	19141	21186	1.16199	0.000113579	0.00196255	0.498361	-1.00474	down
Lmjp007790	C18H16O6	5-Hydroxy-3,7,4'-trimethoxyflavone	Flavonoids	Flavonoid	-	12618	13765	8499.7	27290	29444	28590	1.11102	0.00402724	0.0115312	2.44603	1.29044	up
mws0884	C10H12N5O6P	Cyclic 3',5'-Adenylic acid	Nucleotides and derivatives	Nucleotides and derivatives	60-92-4	26201	25390	21365	6317.3	7377.3	6427.8	1.15996	0.00523828	0.0135918	0.275816	-1.85822	down
pmp000004	C17H14O7	4',5,7-Trihydroxy-3',6-dimethoxyflavone (Jaceosidin)	Flavonoids	Flavonoid	18085-97-7	898.13	1744.6	978.3	825910	738380	793440	1.16665	0.00105701	0.00510752	651.121	9.34678	up
Lmgn003755	C17H14O7	5,7-Dihydroxy-2'-methoxy-3',4'-methyleneoxydihydroisoflavone	Flavonoids	Dihydroisoflavone	-	2779.6	2597.3	2436.4	267680	260700	271320	1.16892	0.00013733	0.00201891	102.351	6.67738	up
Lmtn002565	C14H18O9	1-O-Vanilloyl-D-Glucose*	Phenolic acids	Phenolic acids	-	9	9	9	20329	10306	23492	1.16632	0.0452993	0.0698285	2004.7	10.9692	up
pmc0066	C10H13N4O7P	2'-Deoxyinosine-5'-monophosphate	Nucleotides and derivatives	Nucleotides and derivatives	3393-18-8	854130	637590	820430	3061200	3258000	3403500	1.15883	8.51965e-05	0.00183409	4.20505	2.07212	up
pmn001421	C16H18O8	3-O-p-Coumaroylquinic acid*	Phenolic acids	Phenolic acids	87099-71-6	6781.4	6273.2	5059.5	2090.7	2696	2750.7	1.12432	0.0110324	0.0230221	0.416107	-1.26497	down
pmn001420	C15H18O9	1-O-[(E)-Caffeoyl]-D-glucose*	Phenolic acids	Phenolic acids	-	374040	264040	431540	703030	829850	699060	1.07996	0.00426901	0.0119417	2.08667	1.0612	up
Zmhn001793	C15H18O9	6-O-Caffeoyl-D-glucose*	Phenolic acids	Phenolic acids	-	353510	333790	317860	1052400	906300	817260	1.15464	0.0117994	0.0241513	2.76171	1.46556	up
pme0519	C12H22O11	D-Sucrose	Others	Saccharides and Alcohols	57-50-1	1080000	981190	1089100	2466700	1723100	2208400	1.1132	0.035437	0.0563805	2.03099	1.02218	up
MA10039641	C12H22O11	Lactobiose*	Others	Saccharides and Alcohols	63-42-3	998620	722930	677350	1624300	1855100	1620000	1.10904	0.00261753	0.00880011	2.12572	1.08795	up
mws1080	C12H22O11	Galactinol	Others	Saccharides and Alcohols	3687-64-7	2190900	2096800	2342000	5069400	5988300	4528000	1.14544	0.0175699	0.0330493	2.35089	1.23321	up
mws0906	C16H22O8	Coniferin	Phenolic acids	Phenolic acids	531-29-3	354550	355930	327770	892920	871500	821290	1.16532	0.000367687	0.00310445	2.49045	1.31641	up
pmb2211	C19H38N2O3	Cocamidopropyl betaine	Alkaloids	Alkaloids	4292-10-8	40699	36322	32082	13185	15453	11097	1.13863	0.00385881	0.0113324	0.364197	-1.45721	down
Zmap009745	C18H16O7	Ayanin	Flavonoids	Flavonoid	572-32-7	36468	35204	37277	2489900	2504200	2592200	1.16905	0.000163824	0.00206307	69.6317	6.12167	up
mws0609	C10H12N5O7P	Guanosine 3',5'-cyclic monophosphate	Nucleotides and derivatives	Nucleotides and derivatives	7665-99-8	14206	16927	18986	5685.6	5924.1	6411.8	1.15055	0.0146336	0.0287638	0.359574	-1.47564	down
Lmtn000940	C14H18O10	1-O-(3,4-Dihydroxy-5-methoxy-benzoyl)-glucoside	Phenolic acids	Phenolic acids	-	9	9	9	23459	23133	26484	1.16904	0.00191405	0.00752453	2706.52	11.4022	up
mws1561	C21H34O4	[10]-Gingerol	Phenolic acids	Phenolic acids	23513-15-7	55467000	53129000	53485000	14862000	14118000	14322000	1.16862	0.00011125	0.00196255	0.267163	-1.90421	down
Zmjp010694	C19H18O7	5-Hydroxy-3,7,3',4'-tetramethoxyflavone (Retusin)	Flavonoids	Flavonoid	1245-15-4	379570	413830	365000	5847900	5699400	5709300	1.16863	2.07438e-05	0.000963292	14.8969	3.89694	up
Hmhp007382	C19H18O7	Altisin	Flavonoids	Flavonoid	-	392820	361490	372740	5692600	5423600	5726300	1.16879	0.000298392	0.00286889	14.9439	3.90148	up
Lmxn007456	C18H16O8	Acerosin	Flavonoids	Flavonoid	15835-74-2	9	9	9	125530	127670	120260	1.1691	0.000312722	0.00286889	13831.9	13.7557	up
Hmsp008976	C23H36O3	[12]-Shogaol	Phenolic acids	Phenolic acids	99742-10-6	21870000	22061000	21630000	3160000	3094000	3222700	1.16902	1.07881e-05	0.000667965	0.144548	-2.79038	down
Lmgp003270	C16H16O10	Scopoletin-7-O-glucuronide	Lignans and Coumarins	Coumarins	132752-65-9	24585	15461	18671	52848	30302	50201	1.02304	0.0586874	0.0866893	2.27108	1.18338	up
Zmsp007375	C20H20O7	3,5,7,3′4′-Pentamethoxyflavone	Flavonoids	Flavonoid	1247-97-8	220490	203630	207970	101730	105870	98965	1.16483	0.000625025	0.00386679	0.485002	-1.04394	down
mws0011	C17H24O9	Syringin	Phenolic acids	Phenolic acids	118-34-3	22618	18352	18694	77133	84919	93935	1.1608	0.00325975	0.0101764	4.29048	2.10114	up
pmn001376	C20H24O7	Olivil	Lignans and Coumarins	Lignans	2955-23-9	9	9	9	11681	10363	12169	1.16898	0.00223301	0.00820227	1267.15	10.3074	up
pme2735	C15H22N6O5S	S-Adenosyl-L-methionine	Amino acids and derivatives	Amino acids and derivatives	29908-03-0	49335	27168	36397	11630	16071	21531	1.00409	0.0632548	0.0923346	0.436067	-1.19738	down
pme3007	C9H14N2O12P2	Uridine 5'-diphosphate	Nucleotides and derivatives	Nucleotides and derivatives	27821-45-0	11653	12080	10372	24735	29176	23767	1.14896	0.00820741	0.0183126	2.27761	1.18752	up
pmd0153	C19H39O7P	LysoPA 16:0	Lipids	Glycerol ester	22002-85-3	53088	50185	49845	9	9	9	1.1691	0.000406378	0.00324665	0.000176335	-12.4694	down
Hmhp002580	C19H24O10	Methylpicraquassioside A	Lignans and Coumarins	Coumarins	-	21676	19316	16120	10382	6481.2	6261	1.08666	0.00620291	0.0151107	0.404892	-1.30439	down
pmn001663	C22H26O8	Syringaresinol	Lignans and Coumarins	Lignans	21453-69-0	5107.5	6185.9	7712.4	62289	62506	68395	1.1627	0.000321522	0.00291331	10.1648	3.34551	up
Lmhp008337	C19H40NO7P	LysoPE 14:0(2n isomer)	Lipids	LPE	-	11110	11181	13031	1287.8	1208.8	2856.9	1.12391	0.000309092	0.00286889	0.151563	-2.72201	down
pmb0864	C19H40NO7P	LysoPE 14:0	Lipids	LPE	-	48098	51657	45042	8031.3	5421	5980.1	1.16064	0.000538226	0.00366788	0.134204	-2.8975	down
pme2117	C10H15N5O10P2	Adenosine 5'-diphosphate	Nucleotides and derivatives	Nucleotides and derivatives	58-64-0	14127	18565	25480	77636	82030	87668	1.138	0.000152531	0.00201891	4.25177	2.08806	up
pmp000117	C22H24O9	3,5,6,7,8,3',4'-Heptamethoxyflavone	Flavonoids	Flavonols	1178-24-1	345660	348770	337120	141610	174730	163550	1.15335	0.00105862	0.00510752	0.465213	-1.10404	down
Lmqn009065	C21H41O7P	PA(18:1/0:0)	Lipids	Glycerol ester	65528-98-5	2435.4	1863.8	1627.9	12619	18975	10754	1.14408	0.0384499	0.0601438	7.14481	2.8369	up
Lmhp008440	C20H40NO7P	LysoPE 15:1	Lipids	LPE	-	46402	42560	39453	6662.6	5105.7	4764.1	1.16242	0.00150721	0.00644595	0.128742	-2.95745	down
Lmhp008273	C20H40NO7P	LysoPE 15:1(2n isomer)	Lipids	LPE	-	11678	12650	12188	4817	2784.1	1976.8	1.09691	0.00480076	0.0128308	0.262293	-1.93075	down
Lmhp008885	C20H42NO7P	LysoPE 15:0(2n isomer)	Lipids	LPE	-	19328	10240	9860.8	5210.9	3704.9	3729.2	1.06805	0.0985049	0.135035	0.320705	-1.64068	down
pmb0862	C20H42NO7P	LysoPC 12:0	Lipids	LPC	20559-18-6	89281	78849	84555	17522	13546	13726	1.16298	0.000432728	0.00331461	0.177272	-2.49596	down
Lmhp009187	C20H42NO7P	LysoPE 15:0	Lipids	LPE	-	34409	39861	36877	4031.8	6599.3	3331.1	1.14676	0.000202893	0.00235546	0.125619	-2.99287	down
Hmcp002316	C21H20O11	Isorhamnetin-3-O-arabinoside	Flavonoids	Flavonols	-	9	9	9	27257	28303	32536	1.16901	0.0030085	0.00976121	3262.81	11.6719	up
Lmtn002796	C21H22O11	Aromadendrin-7-O-glucoside	Flavonoids	Flavonoid	28189-90-4	49686	52070	40610	128200	142170	153070	1.15304	0.00158718	0.00666258	2.97431	1.57255	up
Lmhp009034	C21H42NO7P	LysoPE 16:1	Lipids	LPE	-	25826	16738	22287	3743.3	3736.1	2172.9	1.13928	0.0170455	0.0322259	0.148838	-2.74818	down
Lmhp008763	C21H42NO7P	LysoPE 16:1(2n isomer)	Lipids	LPE	-	20526	18340	22858	8712.8	8999.4	11060	1.13238	0.0043748	0.0119944	0.466143	-1.10116	down
HJN093	C20H20O12	2-O-Salicyl-6-O-Galloyl-D-Glucose	Phenolic acids	Phenolic acids	-	9767.4	13296	13312	26359	33013	20421	1.06863	0.0466796	0.0714235	2.1936	1.1333	up
pmd0160	C21H44NO7P	LysoPE 16:0(2n isomer)	Lipids	LPE	-	1089400	1010500	1024900	161690	138670	122050	1.16512	8.51399e-05	0.00183409	0.13518	-2.88705	down
pmb0876	C21H44NO7P	LysoPE 16:0	Lipids	LPE	53862-35-4	5923900	5361700	5614900	835470	730660	774320	1.16783	0.000794272	0.00437144	0.138484	-2.85221	down
pmp000120	C22H22O11	Diosmetin-6-C-glucoside	Flavonoids	Flavonoid	-	86776	83273	93855	39913	45025	44259	1.15689	0.00105406	0.00510752	0.489561	-1.03044	down
mws0091	C21H20O12	Quercetin-3-O-glucoside (Isoquercitrin)*	Flavonoids	Flavonols	482-35-9	13445	15028	19476	71372	84658	82244	1.1562	0.00117672	0.00549874	4.96932	2.31305	up
mws1329	C21H20O12	Quercetin-7-O-glucoside*	Flavonoids	Flavonols	491-50-9	12427	20154	13982	83855	45202	68677	1.11138	0.0413299	0.0645129	4.24659	2.08631	up
mws0061	C21H20O12	Quercetin-3-O-galactoside (Hyperin)*	Flavonoids	Flavonols	482-36-0	30247	23401	19246	100180	103080	146370	1.13987	0.0212799	0.0381023	4.79642	2.26196	up
pme1598	C22H24O11	Hesperetin-5-O-glucoside	Flavonoids	Dihydroflavonol	69651-80-5	24291	23023	28866	70433	71975	78656	1.15747	0.000196512	0.0023176	2.90186	1.53698	up
Lmhp009769	C22H44NO7P	LysoPE 17:1	Lipids	LPE	-	31413	17777	17313	8276.2	5073.5	5815.6	1.08759	0.0705168	0.100372	0.288187	-1.79492	down
Lmhp009464	C22H44NO7P	LysoPE 17:1(2n isomer)	Lipids	LPE	-	22160	14803	21730	7174	6313.5	7584.4	1.1257	0.0316769	0.0510541	0.359019	-1.47787	down
pmd0130	C22H46NO7P	LysoPC 14:0	Lipids	LPC	20559-16-4	171070	176210	199480	79075	76855	88529	1.15467	0.00298126	0.00971524	0.447105	-1.16132	down
Lmhp010162	C22H46NO7P	LysoPE 17:0	Lipids	LPE	-	5524.1	6271	5304	698.74	949.42	1876	1.10116	0.000738728	0.00414363	0.206102	-2.27857	down
Hmcp002207	C22H22O12	Isorhamnetin-7-O-glucoside (Brassicin)	Flavonoids	Flavonols	6743-96-0	9	9	9	35805	30735	35676	1.16899	0.0023919	0.00829038	3785.78	11.8864	up
pmb2260	C23H46NO7P	LysoPC 15:1	Lipids	LPC	-	349470	337920	326000	112720	107760	110810	1.16811	0.00055677	0.00366788	0.326913	-1.61302	down
mws0289	C23H46NO7P	LysoPE 18:1*	Lipids	LPE	89576-29-4	751710	725260	695300	132130	123910	130250	1.16848	0.000583473	0.00376975	0.177828	-2.49145	down
pmb0856	C23H46NO7P	LysoPE 18:1(2n isomer)*	Lipids	LPE	-	832520	792400	788330	264790	254830	247460	1.16795	0.000176876	0.0021544	0.317862	-1.65353	down
pmb0883	C23H48NO7P	LysoPE 18:0	Lipids	LPE	69747-55-3	33329	32408	29694	4774.3	5217.9	5069.5	1.16774	0.00145204	0.00630915	0.157828	-2.66357	down
pmb2319	C23H48NO7P	LysoPC 15:0	Lipids	LPC	108273-89-8	134980	130290	131300	49193	41603	41671	1.16321	5.21731e-05	0.00168542	0.334032	-1.58194	down
pmb3066	C22H26O12	5-O-p-Coumaroylshikimic acid O-glucoside	Phenolic acids	Phenolic acids	-	3917	7972.2	3577.2	88493	90381	100740	1.15199	0.000596714	0.00378939	18.0788	4.17623	up
Hmyn007168	C22H45O9P	LysoPG 16:0	Lipids	Glycerol ester	-	2562300	2511800	2481000	14330000	14472000	15076000	1.16887	0.00031276	0.00286889	5.80773	2.53798	up
pmn001527	C22H32O12	Di-O-galloyl Methyl gallate	Tannins	Tannin	-	11400	10083	10559	3339.3	4778	3226.3	1.13427	0.000551435	0.00366788	0.354023	-1.49809	down
pmb0863	C24H46NO7P	LysoPC 16:2(2n isomer)	Lipids	LPC	-	19701	19218	19036	37130	43198	42025	1.15998	0.00690617	0.0160855	2.11117	1.07804	up
HJN054	C25H34O10	Secoisolariciresinol-9'-O-xyloside	Lignans and Coumarins	Lignans	-	39447	40499	34130	9043.2	12200	15615	1.12262	0.000716643	0.00414363	0.323102	-1.62994	down
pmb0855	C24H50NO7P	LysoPC 16:0	Lipids	LPC	17364-16-8	18132000	17183000	19172000	7834800	7436200	7411000	1.16519	0.00186969	0.00738925	0.416283	-1.26436	down
Lmhn003799	C24H22O12	Feruloylferuloyltartaric acid	Phenolic acids	Phenolic acids	-	4558.9	3192.3	4263.8	13993	12053	14429	1.14605	0.00114912	0.0054382	3.36871	1.75219	up
pme0500	C18H32O16	D-Melezitose	Others	Saccharides and Alcohols	597-12-6	15357	16125	19449	5109.2	9700	7878.1	1.05176	0.00687096	0.0160799	0.445452	-1.16666	down
Lmhp008718	C25H48NO7P	LysoPC 17:2	Lipids	LPC	-	27763	20194	29155	73377	73131	84920	1.14037	0.000704537	0.00414363	3.00119	1.58554	up
Lmhp010757	C25H48NO7P	LysoPE 20:2	Lipids	LPE	-	20542	15537	20095	3272.7	3610.4	2859	1.15952	0.00949585	0.0205099	0.173427	-2.5276	down
Lmhp010514	C25H48NO7P	LysoPE 20:2(2n isomer)	Lipids	LPE	-	17793	12990	15690	3064.1	3360.1	2224.5	1.14987	0.00882088	0.0192762	0.186102	-2.42584	down
pmb2406	C25H52NO7P	LysoPC 17:0	Lipids	LPC	50930-23-9	253410	238070	257520	70457	76690	71966	1.16712	0.000431345	0.00331461	0.292541	-1.77329	down
Lmhp010515	C25H52NO7P	LysoPC 17:0(2n isomer)	Lipids	LPC	-	32610	36314	43329	18105	16359	14422	1.13292	0.0139997	0.0278869	0.435498	-1.19926	down
pmd0156	C24H47O9P	LysoPG 18:1 (2n isomer)	Lipids	Glycerol ester	-	1065	955.89	727.95	9	9	9	1.16771	0.0117662	0.0241501	0.00982233	-6.66972	down
Hmqp006235	C26H46NO7P	LysoPC 18:4	Lipids	LPC	-	3395.7	4061.5	5896.6	16687	13346	15762	1.12554	0.00134764	0.00610548	3.42936	1.77794	up
pmb0865	C26H48NO7P	LysoPC 18:3(2n isomer)	Lipids	LPC	-	3495300	3399400	3239700	10029000	10037000	9418200	1.16718	0.00028627	0.00282408	2.90932	1.54068	up
pmb0854	C26H48NO7P	LysoPC 18:3	Lipids	LPC	-	3555800	3224500	3631100	9653300	9439300	9275600	1.16566	4.19423e-06	0.000346257	2.72472	1.44611	up
Li512111	C24H24O13	Isorhamnetin-3-O-(6''-acetylglucoside)	Flavonoids	Flavonols	-	5872.4	5215.9	2447.3	43988	42014	30245	1.1284	0.0116657	0.0241001	8.58824	3.10236	up
Lmqp009676	C24H46NO9P	PS(18:1/0:0)	Lipids	Glycerol ester	-	4019.1	4241	4873.6	1809.7	1313.7	1659.3	1.14235	0.00196227	0.00763334	0.364155	-1.45738	down
mws0126	C26H54NO7P	LysoPC 18:0	Lipids	LPC	19420-57-6	626970	600930	658220	255630	248250	254080	1.16699	0.00164419	0.00686312	0.401862	-1.31523	down
Lmhp007840	C27H52NO7P	LysoPC 19:2	Lipids	LPC	-	3770.5	2464.3	1873.2	29722	31532	31222	1.15349	3.74588e-06	0.000346257	11.4055	3.51166	up
Lmhp007598	C27H52NO7P	LysoPC 19:2(2n isomer)	Lipids	LPC	-	12130	12227	11702	88988	101940	112750	1.1667	0.00585498	0.0145982	8.4217	3.07411	up
Lmtp002822	C25H26O13	Apigenin-6-C-arabinoside-8-C-xyloside*	Flavonoids	Flavonoid carbonoside	-	106910	107010	111530	44749	62040	55344	1.12676	0.00506185	0.0132896	0.498181	-1.00526	down
pmp001110	C25H26O13	Apigenin-6-C-xyloside-8-C-arabinoside*	Flavonoids	Flavonoid carbonoside	-	148770	172730	165650	73053	67588	70306	1.161	0.00429346	0.0119477	0.433023	-1.20749	down
Lmhp008742	C28H48NO7P	LysoPC 20:5	Lipids	LPC	162440-04-2	7011.2	10443	20505	1384.9	1987.3	1744.7	1.10475	0.113625	0.151568	0.1348	-2.89111	down
pmc0960	C28H50NO7P	LysoPC 20:4	Lipids	LPC	-	17566	21092	45066	4053.3	3881.3	5375.8	1.10435	0.112545	0.150669	0.15898	-2.65309	down
Lmsn003628	C23H32O15	6′-O-Sinapoylsucrose	Phenolic acids	Phenolic acids	-	102300	80694	118070	248640	190650	171580	1.06848	0.0303944	0.049308	2.02904	1.0208	up
pmb2979	C25H26O14	Hesperetin-7-O-(6''-malonyl)glucoside	Flavonoids	Dihydroflavonol	-	259680	260940	260890	106620	93262	79591	1.15405	0.00211534	0.0079887	0.357606	-1.48356	down
Hmln002355	C27H34O12	5'-Methoxymatairesinoside	Lignans and Coumarins	Lignans	1691201-82-7	68503	59932	60114	24056	26367	25042	1.16165	0.00386288	0.0113324	0.400241	-1.32106	down
Lmhp009368	C30H50NO7P	LysoPC 22:6	Lipids	LPC	-	3139.3	2889.6	7453.7	9	9	9	1.16339	0.0939772	0.129306	0.00200258	-8.96392	down
Lmhp010099	C30H52NO7P	LysoPC 22:5	Lipids	LPC	-	2463.5	1666.7	3678.9	9	9	9	1.16525	0.0472874	0.071997	0.0034575	-8.17605	down
pme0436	C30H26O12	Procyanidin B3*	Tannins	Proanthocyanidins	23567-23-9	198710	208400	208110	2954000	2400700	2537700	1.16751	0.00465881	0.0125873	12.8286	3.68129	up
pme0434	C30H26O12	Procyanidin B2*	Tannins	Proanthocyanidins	29106-49-8	22688	16733	29980	555470	463720	450950	1.16103	0.00448901	0.0122623	21.1833	4.40485	up
pmn001667	C30H26O12	Procyanidin B4	Tannins	Proanthocyanidins	29106-51-2	9	9	9	17706	15218	13412	1.1688	0.00643991	0.0153854	1716.15	10.745	up
Lmpp003930	C30H26O12	Apigenin-7-O-(6''-p-Coumaryl)glucoside	Flavonoids	Flavonoid	-	145680	124810	154360	39295	41342	27080	1.14337	0.00180898	0.00730475	0.253541	-1.97971	down
mws0836	C30H26O12	Procyanidin B1	Tannins	Proanthocyanidins	20315-25-7	19143	18616	18845	569260	609960	544670	1.16891	0.00117063	0.00549874	30.4553	4.92862	up
pme0368	C27H30O14	Apigenin-7-O-rutinoside (Isorhoifolin)*	Flavonoids	Flavonoid	552-57-8	89345	90143	66423	42318	43426	33363	1.0992	0.0202201	0.0367323	0.48435	-1.04588	down
mws0047	C27H30O14	Apigenin-7-O-neohesperidoside (Rhoifolin)*	Flavonoids	Flavonoid	17306-46-6	117690	123910	144510	49292	51033	51629	1.15834	0.010183	0.0215697	0.393551	-1.34538	down
mws1066	C27H32O14	Naringenin-7-O-Rutinoside(Narirutin)*	Flavonoids	Dihydroflavone	14259-46-2	30496	32289	31350	11024	16782	10128	1.10747	0.00892513	0.01939	0.402974	-1.31124	down
mws0046	C27H32O14	Naringenin-7-O-Neohesperidoside(Naringin)*	Flavonoids	Dihydroflavone	10236-47-2	113990	103270	106280	8042.7	8212.9	12592	1.16047	0.000152923	0.00201891	0.0891624	-3.48742	down
pmp001079	C27H30O15	Luteolin-7-O-neohesperidoside (Lonicerin)	Flavonoids	Flavonoid	25694-72-8	273710	235530	221650	116410	118980	129600	1.14538	0.0117639	0.0241501	0.499377	-1.0018	down
Lmsn002815	C27H30O15	Kaempferol-3-O-rutinoside(Nicotiflorin)	Flavonoids	Flavonoid	17650-84-9	8312.2	15288	9690.2	32722	40389	22511	1.0577	0.0416455	0.0648692	2.87236	1.52224	up
Lmsp004670	C27H30O15	Kaempferol-3-O-glucoside-7-O-rhamnoside*	Flavonoids	Flavonols	-	71697	72468	74617	210710	236260	174930	1.15266	0.0168848	0.0320854	2.84256	1.50719	up
Lmjp002867	C27H30O15	Kaempferol-3-O-neohesperidoside*	Flavonoids	Flavonols	32602-81-6	78159	67514	66125	237240	205110	225180	1.16085	0.00124426	0.00574215	3.15173	1.65614	up
Lmqn008369	C27H49O12P	PI(18:2/0:0)	Lipids	Glycerol ester	-	22333	24722	19904	132990	146480	134860	1.16582	0.000492321	0.00358622	6.18782	2.62943	up
mws1661	C28H32O15	Diosmetin-7-O-rutinoside (Diosmin)	Flavonoids	Flavonoid	520-27-4	5815500	5570500	5309100	2451300	2555400	2745000	1.16202	0.000254174	0.00262293	0.46431	-1.10684	down
Lmtp003079	C28H33O15+	Peonidin-3-O-rutinoside	Flavonoids	Anthocyanins	-	1193300	984220	1144100	62626000	65450000	65481000	1.16861	0.000210054	0.00240108	58.2719	5.86473	up
Lmyp004516	C30H26O14	Quercetin-3-O-(2''-p-Coumaroyl)galactoside	Flavonoids	Flavonols	-	10841	5819.7	8365.5	3437.8	3340.8	2463.4	1.07429	0.0624277	0.0914868	0.369293	-1.43716	down
Lmyp004770	C30H26O14	Quercetin-3-O-(2''-p-Coumaroyl)glucoside	Flavonoids	Flavonols	-	8845.3	8678.4	9215.7	2245.1	2377.9	3225.8	1.14975	0.00036306	0.00310445	0.293529	-1.76842	down
Lmbp002336	C27H30O16	Quercetin-3-O-(2''-O-rhamnosyl)galactoside*	Flavonoids	Flavonols	-	107970	104500	100860	400580	410060	436100	1.16787	0.000807921	0.00441387	3.979	1.99241	up
Lmmp003091	C27H30O16	Quercetin-3-O-(4''-O-glucosyl)rhamnoside*	Flavonoids	Flavonols	59262-54-3	426060	511970	460570	1674200	1520000	1650100	1.16341	0.000221728	0.00242226	3.46368	1.7923	up
Lmsp004166	C27H30O16	Quercetin-3-O-glucoside-7-O-rhamnoside*	Flavonoids	Flavonols	-	485880	483560	539480	1629600	1740500	1678200	1.16659	4.34806e-05	0.00160035	3.34564	1.74228	up
Lmjp002461	C27H30O16	Quercetin-3-O-neohesperidoside*	Flavonoids	Flavonols	117611-67-3	448770	472480	555070	1691800	1727700	1461000	1.15809	0.0021501	0.00806453	3.30586	1.72502	up
mws0059	C27H30O16	Quercetin-3-O-rutinoside (Rutin)*	Flavonoids	Flavonols	153-18-4	112830	111900	143000	519800	617560	536710	1.16003	0.002241	0.00820227	4.55244	2.18664	up
Hmjp002999	C28H32O16	Isorhamnetin-3-O-rutinoside (Narcissin)*	Flavonoids	Flavonoid	604-80-8	537960	530180	541060	10510000	10939000	10699000	1.16908	0.000147258	0.00201891	19.9776	4.32031	up
pme1540	C28H32O16	Isorhamnetin-3-O-neohesperidoside*	Flavonoids	Flavonols	55033-90-4	150200	134180	149490	1963800	1857800	1931400	1.1685	0.000221571	0.00242226	13.2597	3.72898	up
Lmmp002463	C28H32O16	Sexangularetin-3-O-glucoside-7-O-rhamnoside	Flavonoids	Flavonols	-	530330	477890	569120	10660000	9622100	10284000	1.16813	0.00091089	0.00474286	19.3783	4.27637	up
Lmsp004721	C28H32O16	Tamarixetin-3-O-glucoside-7-O-rhamnoside	Flavonoids	Flavonoid	-	549350	539780	543750	10824000	10204000	9787300	1.16884	0.000956429	0.00489587	18.8717	4.23816	up
pmb2653	C24H42O20	D(+)-Melezitose O-rhamnoside	Others	Saccharides and Alcohols	-	13289	15750	13057	2020.7	4648.9	4173.4	1.09219	0.000930027	0.00479868	0.257578	-1.95692	down
Lmsp004749	C29H34O17	Syringetin-3-O-rutinoside	Flavonoids	Flavonoid	-	4999.6	3619.8	2447.7	66239	65420	81854	1.15678	0.00549579	0.0140005	19.2926	4.26997	up
mws1035	C33H40O19	Kaempferol-3-O-robinoside-7-O-rhamnoside (Robinin)	Flavonoids	Flavonols	301-19-9	9	9	9	7702.9	4399.3	5826.3	1.16751	0.0247497	0.0425672	664.019	9.37508	up
pme2651	C21H28N7O17P3	NADP (Nicotinamide adenine dinucleotide phosphate)	Nucleotides and derivatives	Nucleotides and derivatives	53-59-8	11196	6007.3	14415	73197	86206	71708	1.13153	0.000962041	0.00489587	7.30941	2.86975	up
HJAP127	C33H40O20	Quercetin-3-O-(2''-O-Rhamnosyl)rutinoside	Flavonoids	Flavonols	55696-57-6	233350	219880	191440	829980	958160	1048600	1.16073	0.00591863	0.0147075	4.4003	2.1376	up
HJAP119	C34H42O20	Rhamnetin-3-O-Rutinoside-5-O-rhamnoside*	Flavonoids	Flavonoid	-	369150	331630	335720	4990200	4998300	4792600	1.16866	0.000142965	0.00201891	14.2606	3.83396	up
HJAP128	C34H42O20	Isorhamnetin-3-O-rutinoside-7-O-rhamnoside*	Flavonoids	Flavonoid	-	427810	341910	358380	5360900	5065300	4902300	1.16723	0.000536769	0.00366788	13.5879	3.76425	up
Zmmp003478	C37H39O18+	Petunidin-3-O-(6''-O-p-coumaroyl)glucoside-5-O-rhamnoside	Flavonoids	Anthocyanins	-	353330	346330	362670	4288100	4496900	4907700	1.16852	0.00185236	0.00738925	12.8893	3.6881	up
pme2746	C27H33N9O15P2	Riboflavin 5'-Adenosine Diphosphate	Nucleotides and derivatives	Nucleotides and derivatives	146-14-5	98276	89578	67850	173360	191560	183860	1.1209	0.00194942	0.00762327	2.14615	1.10175	up
pmn001647	C45H38O18	Procyanidin C2	Tannins	Proanthocyanidins	37064-31-6	9	9	9	37630	43028	58309	1.1686	0.017413	0.0328372	5146.93	12.3295	up

## Sheet: Table S6
Table S6. Statistical analysis of the RNA-seq reads for the rhizomes of three ginger varieties with three biological replicates
Samples	Raw Reads	Clean Reads	Clean Base(G)	Error Rate(%)	Q20(%)	Q30(%)	GC Content(%)
lshj-1	93500930	92361278	13.85	0.03	97.9	93.77	47.45
lshj-2	87662184	86356308	12.95	0.03	97.93	93.93	46.75
lshj-3	88946816	87596080	13.14	0.03	97.52	92.87	47.45
tlbj-1	81385016	80088006	12.01	0.03	98.04	94.18	48.22
tlbj-2	95576162	94078706	14.11	0.03	97.64	93.03	47.92
tlbj-3	93040956	91776760	13.77	0.02	98.17	94.4	47.67
yj1h-1	185002632	181826106	27.27	0.03	97.78	93.63	48
yj1h-2	89949264	88852328	13.33	0.03	97.97	94.01	48.88
yj1h-3	92583882	91640532	13.75	0.03	97.86	93.71	48.49

## Sheet: Table S7
Table S7. Alignment analysis of clean reads from the nine RNA-seq libraries with ginger genome
Samples	Total Reads	Reads mapped	Unique mapped	Multi mapped	Read1 mapped	Read2 mapped	'+' mapped	'-' mapped
lshj-1	92361278	74699844(80.88%)	57778890(62.56%)	41719448(18.32%)	28989140(31.39%)	28789750(31.17%)	29031835(31.43%)	28747055(31.12%)
lshj-2	86356308	67907934(78.64%)	55402694(64.16%)	29660643(14.48%)	27781552(32.17%)	27621142(31.99%)	27843240(32.24%)	27559454(31.91%)
lshj-3	87596080	69960306(79.87%)	56178802(64.13%)	31760454(15.73%)	28216497(32.21%)	27962305(31.92%)	28196200(32.19%)	27982602(31.95%)
tlbj-1	80088006	60517927(75.56%)	47697612(59.56%)	31016458(16.01%)	24154693(30.16%)	23542919(29.40%)	24016724(29.99%)	23680888(29.57%)
tlbj-2	94078706	72695204(77.27%)	58139418(61.80%)	33427700(15.47%)	29370520(31.22%)	28768898(30.58%)	29215111(31.05%)	28924307(30.74%)
tlbj-3	91776760	72646784(79.16%)	55124489(60.06%)	43823828(19.09%)	27671857(30.15%)	27452632(29.91%)	27722152(30.21%)	27402337(29.86%)
yj1h-1	181826106	126550711(69.60%)	103268180(56.80%)	58781389(12.80%)	53145696(29.23%)	50122484(27.57%)	51996865(28.60%)	51271315(28.20%)
yj1h-2	88852328	63177698(71.10%)	50636033(56.99%)	29353643(14.12%)	25978064(29.24%)	24657969(27.75%)	25512097(28.71%)	25123936(28.28%)
yj1h-3	91640532	71411765(77.93%)	55072657(60.10%)	36967641(17.83%)	27681695(30.21%)	27390962(29.89%)	27610645(30.13%)	27462012(29.97%)

## Sheet: Table S8
Table S8. lncRNA_information
lncRNA_ID	lncRNA_Gene_ID	Gene_Type	Chromosome	Start	End	Strand	Exon_number	Length
LNC_015028	XLOC_055007	lncRNA	Chr22	129400090	129400475	+	1	386
LNC_015029	XLOC_055008	lncRNA	Chr22	129509670	129512287	+	2	595
LNC_015026	XLOC_054988	lncRNA	Chr22	128716112	128716369	+	1	258
LNC_015027	XLOC_054999	lncRNA	Chr22	128976551	128977715	+	1	1165
LNC_015024	XLOC_054985	lncRNA	Chr22	128594906	128595143	+	1	238
LNC_015025	XLOC_054986	lncRNA	Chr22	128610362	128610862	+	1	501
LNC_015022	XLOC_054982	lncRNA	Chr22	128567065	128567613	+	3	336
LNC_015023	XLOC_054984	lncRNA	Chr22	128593881	128600219	+	2	417
LNC_015020	XLOC_054978	lncRNA	Chr22	128376657	128378717	+	2	331
LNC_015021	XLOC_054981	lncRNA	Chr22	128435955	128436194	+	1	240
LNC_003902	XLOC_012310	lncRNA	Chr06	155747131	155753504	-	2	439
LNC_003903	XLOC_012311	lncRNA	Chr06	155758683	155759095	-	1	413
LNC_003900	XLOC_012307	lncRNA	Chr06	155573382	155573613	-	1	232
LNC_003901	XLOC_012308	lncRNA	Chr06	155574688	155575353	-	2	284
LNC_003906	XLOC_012314	lncRNA	Chr06	155779493	155779834	-	1	342
LNC_003907	XLOC_012315	lncRNA	Chr06	155909997	155918049	-	2	611
LNC_003904	XLOC_012312	lncRNA	Chr06	155765839	155766347	-	1	509
LNC_003905	XLOC_012313	lncRNA	Chr06	155768589	155768808	-	1	220
LNC_008011	XLOC_030053	lncRNA	Chr14	45833986	45834326	+	1	341
LNC_008010	XLOC_030044	lncRNA	Chr14	45047591	45048989	+	1	1399
LNC_003908	XLOC_012315	lncRNA	Chr06	155910068	155918049	-	2	540
LNC_003909	XLOC_012315	lncRNA	Chr06	155910216	155917995	-	2	338
LNC_008015	XLOC_030065	lncRNA	Chr14	46599803	46600882	+	1	1080
LNC_008014	XLOC_030064	lncRNA	Chr14	46511349	46514064	+	3	913
LNC_008017	XLOC_030068	lncRNA	Chr14	46922472	46951378	+	2	917
LNC_008016	XLOC_030067	lncRNA	Chr14	46611642	46612221	+	1	580
LNC_000256	XLOC_000751	lncRNA	Chr02	56264613	56264842	+	1	230
LNC_013113	XLOC_048280	lncRNA	Chr20	110242319	110244703	+	5	779
LNC_012926	XLOC_047786	lncRNA	Chr20	67512364	67512948	+	1	585
LNC_014199	XLOC_052428	lncRNA	Chr20	155928614	155928945	-	1	332
LNC_014198	XLOC_052414	lncRNA	Chr20	155357718	155358011	-	1	294
LNC_014195	XLOC_052411	lncRNA	Chr20	155332298	155332620	-	1	323
LNC_014194	XLOC_052410	lncRNA	Chr20	155263175	155263413	-	1	239
LNC_014197	XLOC_052413	lncRNA	Chr20	155338561	155338806	-	1	246
LNC_014196	XLOC_052412	lncRNA	Chr20	155332991	155333714	-	1	724
LNC_014191	XLOC_052395	lncRNA	Chr20	154654893	154655297	-	1	405
LNC_014190	XLOC_052385	lncRNA	Chr20	154251942	154262081	-	3	894
LNC_014193	XLOC_052407	lncRNA	Chr20	155129606	155132867	-	6	830
LNC_014192	XLOC_052402	lncRNA	Chr20	154986304	154987003	-	2	501
LNC_012690	XLOC_046596	lncRNA	Chr20	18092800	18098158	+	3	615
LNC_012691	XLOC_046602	lncRNA	Chr20	18261661	18264018	+	2	416
LNC_012692	XLOC_046607	lncRNA	Chr20	18414406	18414817	+	1	412
LNC_012693	XLOC_046608	lncRNA	Chr20	18435856	18462530	+	6	379
LNC_012694	XLOC_046630	lncRNA	Chr20	19470912	19475845	+	2	253
LNC_012695	XLOC_046630	lncRNA	Chr20	19470912	19476644	+	2	1052
LNC_012696	XLOC_046630	lncRNA	Chr20	19470924	19476607	+	2	1003
LNC_012697	XLOC_046630	lncRNA	Chr20	19471240	19476544	+	2	624
LNC_012698	XLOC_046630	lncRNA	Chr20	19471240	19476544	+	2	624
LNC_012699	XLOC_046634	lncRNA	Chr20	19708230	19708549	+	1	320
LNC_015700	XLOC_057170	lncRNA	Chr22	65747868	65748395	-	1	528
LNC_009715	XLOC_035931	lncRNA	Chr16	17629651	17630021	+	1	371
LNC_000109	XLOC_000409	lncRNA	Chr02	22928183	22935189	+	2	587
LNC_000108	XLOC_000409	lncRNA	Chr02	22927712	22935189	+	2	1058
LNC_009714	XLOC_035930	lncRNA	Chr16	17622235	17622680	+	1	446
LNC_000103	XLOC_000399	lncRNA	Chr02	22246745	22254286	+	2	355
LNC_000102	XLOC_000399	lncRNA	Chr02	22246722	22254235	+	2	327
LNC_000101	XLOC_000394	lncRNA	Chr02	21351023	21352357	+	3	341
LNC_000100	XLOC_000393	lncRNA	Chr02	21348347	21348982	+	2	350
LNC_000107	XLOC_000409	lncRNA	Chr02	22927699	22934595	+	2	477
LNC_000106	XLOC_000408	lncRNA	Chr02	22926193	22933152	+	2	540
LNC_000105	XLOC_000408	lncRNA	Chr02	22926193	22933147	+	2	535
LNC_000104	XLOC_000399	lncRNA	Chr02	22247415	22254235	+	2	439
LNC_008019	XLOC_030070	lncRNA	Chr14	47039658	47048022	+	3	600
LNC_009716	XLOC_035932	lncRNA	Chr16	17769904	17773667	+	5	870
LNC_012713	XLOC_046694	lncRNA	Chr20	23216048	23216464	+	1	417
LNC_008018	XLOC_030069	lncRNA	Chr14	46989257	47017473	+	2	385
LNC_009711	XLOC_035922	lncRNA	Chr16	17359698	17360022	+	1	325
LNC_014041	XLOC_051781	lncRNA	Chr20	120403631	120412253	-	2	760
LNC_009710	XLOC_035909	lncRNA	Chr16	16325869	16326074	+	1	206
LNC_014040	XLOC_051781	lncRNA	Chr20	120403552	120412220	-	2	806
LNC_009713	XLOC_035927	lncRNA	Chr16	17488004	17491437	+	2	707
LNC_014047	XLOC_051786	lncRNA	Chr20	120577540	120577849	-	1	310
LNC_009712	XLOC_035926	lncRNA	Chr16	17487152	17487760	+	2	527
LNC_011034	XLOC_040678	lncRNA	Chr18	8033772	8034110	+	1	339
LNC_015367	XLOC_056497	lncRNA	Chr22	12142599	12142953	-	1	355
LNC_013170	XLOC_048445	lncRNA	Chr20	123253998	123270017	+	3	480
LNC_014045	XLOC_051784	lncRNA	Chr20	120543169	120543531	-	1	363
LNC_011036	XLOC_040681	lncRNA	Chr18	8259137	8259438	+	1	302
LNC_014519	XLOC_053563	lncRNA	Chr22	42002625	42008593	+	2	711
LNC_012153	XLOC_044452	lncRNA	Chr18	70668858	70669121	-	1	264
LNC_008851	XLOC_033035	lncRNA	Chr14	27324503	27324747	-	1	245
LNC_008998	XLOC_033326	lncRNA	Chr14	48692267	48695667	-	2	966
LNC_008013	XLOC_030057	lncRNA	Chr14	46140431	46140678	+	1	248
LNC_008447	XLOC_031210	lncRNA	Chr14	122074624	122075329	+	2	600
LNC_011259	XLOC_041270	lncRNA	Chr18	47963872	47971958	+	2	637
LNC_011258	XLOC_041270	lncRNA	Chr18	47963872	47971679	+	2	358
LNC_008012	XLOC_030056	lncRNA	Chr14	46106285	46106609	+	1	325
LNC_011251	XLOC_041265	lncRNA	Chr18	47707852	47716944	+	2	1739
LNC_011250	XLOC_041265	lncRNA	Chr18	47707852	47716301	+	2	1096
LNC_011253	XLOC_041265	lncRNA	Chr18	47708340	47716944	+	2	1251
LNC_011252	XLOC_041265	lncRNA	Chr18	47707854	47716289	+	3	1059
LNC_011255	XLOC_041265	lncRNA	Chr18	47708676	47716944	+	2	2058
LNC_011254	XLOC_041265	lncRNA	Chr18	47708344	47716289	+	2	592
LNC_011257	XLOC_041269	lncRNA	Chr18	47963267	47970940	+	2	224
LNC_011256	XLOC_041266	lncRNA	Chr18	47764970	47765189	+	1	220
LNC_010029	XLOC_036807	lncRNA	Chr16	87842683	87857021	+	3	1162
LNC_010028	XLOC_036807	lncRNA	Chr16	87842656	87856933	+	3	1101
LNC_012152	XLOC_044447	lncRNA	Chr18	70574720	70576274	-	3	562
LNC_010021	XLOC_036782	lncRNA	Chr16	86023431	86031260	+	2	225
LNC_010020	XLOC_036780	lncRNA	Chr16	85820000	85828092	+	3	871
LNC_010023	XLOC_036788	lncRNA	Chr16	86329847	86330076	+	1	230
LNC_010022	XLOC_036783	lncRNA	Chr16	86057190	86057476	+	1	287
LNC_010025	XLOC_036800	lncRNA	Chr16	87158460	87161097	+	5	1167
LNC_008996	XLOC_033322	lncRNA	Chr14	48351801	48352114	-	1	314
LNC_010027	XLOC_036806	lncRNA	Chr16	87840098	87846915	+	2	226
LNC_010026	XLOC_036805	lncRNA	Chr16	87809501	87810384	+	2	746
LNC_012794	XLOC_047088	lncRNA	Chr20	39788140	39792135	+	3	766
LNC_004275	XLOC_014082	lncRNA	Chr08	61657143	61657401	+	1	259
LNC_008997	XLOC_033324	lncRNA	Chr14	48544529	48547463	-	2	390
LNC_007218	XLOC_026694	lncRNA	Chr12	7143241	7145328	-	3	1019
LNC_016159	XLOC_058666	lncRNA	Chr22	145582975	145584220	-	1	1246
LNC_004274	XLOC_014081	lncRNA	Chr08	61654969	61655282	+	1	314
LNC_014301	XLOC_052979	lncRNA	Chr22	5478118	5481439	+	3	957
LNC_007219	XLOC_026698	lncRNA	Chr12	7216357	7221056	-	4	1029
LNC_010203	XLOC_037340	lncRNA	Chr16	116239555	116247641	+	2	632
LNC_012151	XLOC_044445	lncRNA	Chr18	70516154	70516510	-	1	357
LNC_010202	XLOC_037338	lncRNA	Chr16	116191843	116192068	+	1	226
LNC_010205	XLOC_037342	lncRNA	Chr16	116349585	116350702	+	1	1118
LNC_010204	XLOC_037341	lncRNA	Chr16	116295905	116296248	+	1	344
LNC_014854	XLOC_054359	lncRNA	Chr22	97862120	97877146	+	4	1031
LNC_009135	XLOC_033608	lncRNA	Chr14	79995162	80000788	-	2	4717
LNC_014856	XLOC_054360	lncRNA	Chr22	97976322	97978782	+	3	821
LNC_014857	XLOC_054368	lncRNA	Chr22	98584759	98593228	+	3	932
LNC_014850	XLOC_054347	lncRNA	Chr22	97331620	97340413	+	3	1451
LNC_010207	XLOC_037346	lncRNA	Chr16	116714671	116716979	+	2	638
LNC_014852	XLOC_054357	lncRNA	Chr22	97781864	97787209	+	2	399
LNC_009134	XLOC_033608	lncRNA	Chr14	79995162	80000664	-	3	4475
LNC_007212	XLOC_026631	lncRNA	Chr12	5480548	5485018	-	7	1217
LNC_010206	XLOC_037345	lncRNA	Chr16	116587994	116588374	+	1	381
LNC_014858	XLOC_054368	lncRNA	Chr22	98585094	98585782	+	2	669
LNC_009137	XLOC_033609	lncRNA	Chr14	80301641	80302032	-	1	392
LNC_007213	XLOC_026638	lncRNA	Chr12	5589841	5590204	-	1	364
LNC_012150	XLOC_044435	lncRNA	Chr18	69870798	69874413	-	2	954
LNC_010209	XLOC_037350	lncRNA	Chr16	116875867	116876125	+	1	259
LNC_009136	XLOC_033608	lncRNA	Chr14	79995193	80000788	-	2	4004
LNC_007379	XLOC_027733	lncRNA	Chr12	39963994	39964282	-	1	289
LNC_007378	XLOC_027722	lncRNA	Chr12	39622652	39627779	-	3	1128
LNC_010208	XLOC_037349	lncRNA	Chr16	116853997	116854367	+	1	371
LNC_007375	XLOC_027706	lncRNA	Chr12	39073827	39075895	-	2	1852
LNC_007374	XLOC_027703	lncRNA	Chr12	38902193	38905713	-	2	572
LNC_007377	XLOC_027722	lncRNA	Chr12	39620440	39627807	-	3	847
LNC_007376	XLOC_027707	lncRNA	Chr12	39107176	39108239	-	1	1064
LNC_007371	XLOC_027677	lncRNA	Chr12	37952930	37953290	-	1	361
LNC_007370	XLOC_027665	lncRNA	Chr12	37666343	37670711	-	2	440
LNC_007373	XLOC_027700	lncRNA	Chr12	38810035	38810880	-	2	516
LNC_007372	XLOC_027695	lncRNA	Chr12	38450366	38453845	-	3	2144
LNC_000819	XLOC_002560	lncRNA	Chr02	60965604	60973291	-	2	845
LNC_000818	XLOC_002559	lncRNA	Chr02	60919211	60922303	-	1	3093
LNC_001432	XLOC_004693	lncRNA	Chr04	87528015	87534085	+	2	704
LNC_001433	XLOC_004693	lncRNA	Chr04	87528015	87535287	+	2	1906
LNC_001434	XLOC_004693	lncRNA	Chr04	87528016	87535047	+	2	1665
LNC_001435	XLOC_004693	lncRNA	Chr04	87529481	87535340	+	2	2173
LNC_001436	XLOC_004703	lncRNA	Chr04	87733128	87733574	+	1	447
LNC_001437	XLOC_004708	lncRNA	Chr04	88119547	88121803	+	2	496
LNC_000811	XLOC_002542	lncRNA	Chr02	59381900	59387493	-	2	683
LNC_000810	XLOC_002542	lncRNA	Chr02	59381846	59387118	-	2	362
LNC_000813	XLOC_002544	lncRNA	Chr02	59674743	59675069	-	1	327
LNC_000812	XLOC_002543	lncRNA	Chr02	59413844	59414218	-	1	375
LNC_000815	XLOC_002546	lncRNA	Chr02	59804292	59806544	-	2	396
LNC_000814	XLOC_002545	lncRNA	Chr02	59693536	59693758	-	1	223
LNC_000817	XLOC_002558	lncRNA	Chr02	60858945	60859161	-	1	217
LNC_000816	XLOC_002553	lncRNA	Chr02	60755423	60756096	-	1	674
LNC_006112	XLOC_021765	lncRNA	Chr10	38315243	38318737	-	1	3495
LNC_011648	XLOC_042717	lncRNA	Chr18	120424647	120432951	+	2	498
LNC_006113	XLOC_021766	lncRNA	Chr10	38329892	38330332	-	1	441
LNC_011646	XLOC_042709	lncRNA	Chr18	120060182	120068574	+	2	967
LNC_011647	XLOC_042717	lncRNA	Chr18	120424454	120433853	+	2	1593
LNC_011644	XLOC_042701	lncRNA	Chr18	119530542	119532329	+	2	342
LNC_011645	XLOC_042709	lncRNA	Chr18	120060174	120068574	+	2	975
LNC_011642	XLOC_042682	lncRNA	Chr18	118915111	118920173	+	4	679
LNC_006110	XLOC_021750	lncRNA	Chr10	37826310	37826666	-	1	357
LNC_011640	XLOC_042672	lncRNA	Chr18	118519304	118519589	+	1	286
LNC_011641	XLOC_042680	lncRNA	Chr18	118831024	118832590	+	2	1454
LNC_004482	XLOC_014626	lncRNA	Chr08	104288852	104292347	+	2	214
LNC_004483	XLOC_014627	lncRNA	Chr08	104342384	104342744	+	1	361
LNC_004480	XLOC_014625	lncRNA	Chr08	104284913	104291119	+	2	2925
LNC_004481	XLOC_014625	lncRNA	Chr08	104284914	104293512	+	3	516
LNC_004486	XLOC_014662	lncRNA	Chr08	106325516	106325763	+	1	248
LNC_004487	XLOC_014666	lncRNA	Chr08	106697256	106697487	+	1	232
LNC_004484	XLOC_014658	lncRNA	Chr08	105790473	105790726	+	1	254
LNC_004485	XLOC_014659	lncRNA	Chr08	105958196	105958605	+	1	410
LNC_006116	XLOC_021779	lncRNA	Chr10	38788051	38789088	-	5	680
LNC_004488	XLOC_014686	lncRNA	Chr08	107524290	107530583	+	5	1542
LNC_004489	XLOC_014688	lncRNA	Chr08	107630083	107631175	+	1	1093
LNC_012156	XLOC_044464	lncRNA	Chr18	71211694	71219233	-	2	1006
LNC_013893	XLOC_051490	lncRNA	Chr20	89776254	89784402	-	2	287
LNC_006117	XLOC_021785	lncRNA	Chr10	38945660	38946157	-	1	498
LNC_006035	XLOC_021276	lncRNA	Chr10	21907771	21907980	-	1	210
LNC_006114	XLOC_021772	lncRNA	Chr10	38435421	38435660	-	1	240
LNC_006034	XLOC_021265	lncRNA	Chr10	21449898	21452497	-	3	1113
LNC_006115	XLOC_021776	lncRNA	Chr10	38652021	38652272	-	1	252
LNC_006037	XLOC_021283	lncRNA	Chr10	22125845	22128884	-	4	1144
LNC_012874	XLOC_047541	lncRNA	Chr20	56497253	56499448	+	3	774
LNC_006036	XLOC_021278	lncRNA	Chr10	21975923	21976263	-	1	341
LNC_006031	XLOC_021238	lncRNA	Chr10	20646803	20649135	-	2	1387
LNC_012155	XLOC_044456	lncRNA	Chr18	70754419	70755045	-	2	434
LNC_006030	XLOC_021237	lncRNA	Chr10	20536629	20539266	-	3	610
LNC_006033	XLOC_021252	lncRNA	Chr10	21188545	21188765	-	1	221
LNC_005035	XLOC_016850	lncRNA	Chr08	93380133	93380432	-	1	300
LNC_006032	XLOC_021250	lncRNA	Chr10	21164285	21167567	-	5	1187
LNC_007599	XLOC_028615	lncRNA	Chr12	85873230	85879008	-	3	1223
LNC_007036	XLOC_025867	lncRNA	Chr12	86260623	86269790	+	2	1304
LNC_013030	XLOC_048054	lncRNA	Chr20	86713970	86714366	+	1	397
LNC_013112	XLOC_048280	lncRNA	Chr20	110242277	110253586	+	6	2604
LNC_007037	XLOC_025867	lncRNA	Chr12	86260737	86269682	+	2	1082
LNC_007591	XLOC_028615	lncRNA	Chr12	85853716	85861951	-	2	1066
LNC_007590	XLOC_028615	lncRNA	Chr12	85853716	85861951	-	3	1066
LNC_007593	XLOC_028615	lncRNA	Chr12	85853716	85879130	-	5	6272
LNC_007592	XLOC_028615	lncRNA	Chr12	85853716	85879130	-	5	3959
LNC_007595	XLOC_028615	lncRNA	Chr12	85853873	85861950	-	2	3282
LNC_007034	XLOC_025866	lncRNA	Chr12	86186201	86191273	+	2	754
LNC_007597	XLOC_028615	lncRNA	Chr12	85856183	85861935	-	2	957
LNC_007596	XLOC_028615	lncRNA	Chr12	85856183	85861935	-	2	957
LNC_003289	XLOC_010761	lncRNA	Chr06	55215081	55218038	-	4	774
LNC_003288	XLOC_010757	lncRNA	Chr06	54852731	54855230	-	2	430
LNC_007035	XLOC_025867	lncRNA	Chr12	86260623	86269790	+	2	1304
LNC_009629	XLOC_035623	lncRNA	Chr16	4415543	4418528	+	3	803
LNC_009628	XLOC_035618	lncRNA	Chr16	4334616	4335401	+	2	601
LNC_009999	XLOC_036732	lncRNA	Chr16	81999650	82000027	+	1	378
LNC_009998	XLOC_036731	lncRNA	Chr16	81998319	81998555	+	1	237
LNC_003281	XLOC_010725	lncRNA	Chr06	52829518	52838970	-	3	515
LNC_003280	XLOC_010710	lncRNA	Chr06	52150595	52150916	-	1	322
LNC_003283	XLOC_010728	lncRNA	Chr06	52938664	52946435	-	2	607
LNC_003282	XLOC_010726	lncRNA	Chr06	52840325	52840534	-	1	210
LNC_003285	XLOC_010737	lncRNA	Chr06	53614917	53617045	-	2	203
LNC_003284	XLOC_010733	lncRNA	Chr06	53259740	53259947	-	1	208
LNC_003287	XLOC_010748	lncRNA	Chr06	54178759	54184179	-	5	241
LNC_003286	XLOC_010745	lncRNA	Chr06	54072018	54076184	-	2	624
LNC_008572	XLOC_031745	lncRNA	Chr14	139158811	139160701	+	3	1160
LNC_008573	XLOC_031746	lncRNA	Chr14	139168962	139172908	+	8	729
LNC_008570	XLOC_031734	lncRNA	Chr14	138675465	138676349	+	2	317
LNC_008571	XLOC_031735	lncRNA	Chr14	138728089	138731030	+	9	1142
LNC_008576	XLOC_031764	lncRNA	Chr14	139950316	139950761	+	1	446
LNC_007030	XLOC_025863	lncRNA	Chr12	85544741	85544989	+	1	249
LNC_008574	XLOC_031752	lncRNA	Chr14	139361165	139367430	+	2	900
LNC_008575	XLOC_031759	lncRNA	Chr14	139774958	139775484	+	1	527
LNC_013118	XLOC_048293	lncRNA	Chr20	111236115	111236756	+	1	642
LNC_008578	XLOC_031769	lncRNA	Chr14	140040086	140047946	+	2	356
LNC_007031	XLOC_025863	lncRNA	Chr12	85544741	85545112	+	2	337
LNC_013119	XLOC_048294	lncRNA	Chr20	111494783	111495067	+	1	285
LNC_000741	XLOC_002360	lncRNA	Chr02	42448201	42521868	-	3	435
LNC_000740	XLOC_002358	lncRNA	Chr02	42366000	42366241	-	1	242
LNC_000743	XLOC_002363	lncRNA	Chr02	43001324	43003449	-	2	230
LNC_000742	XLOC_002361	lncRNA	Chr02	42599982	42600227	-	1	246
LNC_000745	XLOC_002366	lncRNA	Chr02	43034768	43035057	-	1	290
LNC_000744	XLOC_002364	lncRNA	Chr02	43002849	43009345	-	2	465
LNC_000747	XLOC_002374	lncRNA	Chr02	44663981	44664379	-	1	399
LNC_000746	XLOC_002372	lncRNA	Chr02	44315732	44316497	-	1	766
LNC_000749	XLOC_002380	lncRNA	Chr02	46006401	46015796	-	3	898
LNC_000748	XLOC_002379	lncRNA	Chr02	45970409	45971052	-	1	644
LNC_005999	XLOC_021087	lncRNA	Chr10	16021901	16030657	-	3	375
LNC_005998	XLOC_021073	lncRNA	Chr10	15367279	15367756	-	1	478
LNC_011701	XLOC_042958	lncRNA	Chr18	129641078	129641641	+	1	564
LNC_013036	XLOC_048067	lncRNA	Chr20	87685445	87685982	+	1	538
LNC_002523	XLOC_008136	lncRNA	Chr06	80491249	80491592	+	1	344
LNC_002522	XLOC_008135	lncRNA	Chr06	80489413	80489754	+	1	342
LNC_002521	XLOC_008133	lncRNA	Chr06	80436879	80437228	+	1	350
LNC_002520	XLOC_008124	lncRNA	Chr06	79040408	79048114	+	2	690
LNC_002527	XLOC_008149	lncRNA	Chr06	82694433	82694828	+	1	396
LNC_002526	XLOC_008141	lncRNA	Chr06	81485727	81486161	+	1	435
LNC_002525	XLOC_008137	lncRNA	Chr06	80593966	80600081	+	2	481
LNC_002524	XLOC_008137	lncRNA	Chr06	80593966	80600081	+	2	481
LNC_012845	XLOC_047321	lncRNA	Chr20	47770068	47772351	+	4	1532
LNC_007528	XLOC_028452	lncRNA	Chr12	70192225	70192936	-	1	712
LNC_002529	XLOC_008150	lncRNA	Chr06	82776839	82787149	+	3	1366
LNC_002528	XLOC_008150	lncRNA	Chr06	82776839	82787141	+	3	1924
LNC_012841	XLOC_047311	lncRNA	Chr20	47694607	47696389	+	2	1678
LNC_012840	XLOC_047311	lncRNA	Chr20	47694580	47696389	+	1	1810
LNC_012843	XLOC_047312	lncRNA	Chr20	47703989	47705203	+	3	1091
LNC_007529	XLOC_028456	lncRNA	Chr12	70328364	70328572	-	1	209
LNC_003133	XLOC_010271	lncRNA	Chr06	21999322	22002195	-	2	408
LNC_003132	XLOC_010269	lncRNA	Chr06	21835548	21836802	-	2	704
LNC_003131	XLOC_010268	lncRNA	Chr06	21834802	21835358	-	1	557
LNC_003130	XLOC_010267	lncRNA	Chr06	21696601	21696954	-	1	354
LNC_003137	XLOC_010273	lncRNA	Chr06	22279446	22289740	-	2	2295
LNC_003136	XLOC_010273	lncRNA	Chr06	22279446	22289740	-	2	2295
LNC_003135	XLOC_010273	lncRNA	Chr06	22279446	22289740	-	2	2295
LNC_003134	XLOC_010273	lncRNA	Chr06	22279446	22289740	-	2	2295
LNC_003139	XLOC_010273	lncRNA	Chr06	22279559	22290536	-	2	2979
LNC_003138	XLOC_010273	lncRNA	Chr06	22279559	22289663	-	2	3927
LNC_013035	XLOC_048065	lncRNA	Chr20	87448042	87455589	+	2	244
LNC_009199	XLOC_033712	lncRNA	Chr14	87953526	87955033	-	3	364
LNC_009198	XLOC_033709	lncRNA	Chr14	87724095	87725821	-	2	1358
LNC_008716	XLOC_032534	lncRNA	Chr14	2735364	2735569	-	1	206
LNC_008717	XLOC_032535	lncRNA	Chr14	2793662	2796348	-	2	472
LNC_005199	XLOC_017656	lncRNA	Chr10	2217243	2220440	+	6	1010
LNC_005198	XLOC_017652	lncRNA	Chr10	2138564	2139223	+	3	412
LNC_008712	XLOC_032515	lncRNA	Chr14	2370164	2370376	-	1	213
LNC_008713	XLOC_032525	lncRNA	Chr14	2543229	2543582	-	1	354
LNC_008710	XLOC_032472	lncRNA	Chr14	1302485	1302783	-	1	299
LNC_008711	XLOC_032500	lncRNA	Chr14	2118433	2120171	-	5	767
LNC_005193	XLOC_017598	lncRNA	Chr10	777076	778856	+	4	462
LNC_005192	XLOC_017586	lncRNA	Chr10	580229	582776	+	2	446
LNC_005191	XLOC_017565	lncRNA	Chr10	173095	173372	+	1	278
LNC_005190	XLOC_017553	lncRNA	Chr08	120261839	120263968	-	1	2130
LNC_005197	XLOC_017646	lncRNA	Chr10	2038789	2040215	+	8	799
LNC_005196	XLOC_017620	lncRNA	Chr10	1394734	1396711	+	3	834
LNC_005195	XLOC_017613	lncRNA	Chr10	1088325	1088671	+	1	347
LNC_005194	XLOC_017612	lncRNA	Chr10	1077476	1077997	+	1	522
LNC_002428	XLOC_007901	lncRNA	Chr06	62679315	62679517	+	1	203
LNC_002429	XLOC_007902	lncRNA	Chr06	62771134	62776498	+	2	988
LNC_002426	XLOC_007888	lncRNA	Chr06	61778440	61787385	+	2	3736
LNC_002427	XLOC_007889	lncRNA	Chr06	61861535	61862039	+	1	505
LNC_002424	XLOC_007887	lncRNA	Chr06	61776401	61790347	+	2	786
LNC_002425	XLOC_007888	lncRNA	Chr06	61778440	61787385	+	2	1838
LNC_002422	XLOC_007886	lncRNA	Chr06	61625556	61627664	+	2	232
LNC_002423	XLOC_007887	lncRNA	Chr06	61776365	61790228	+	3	757
LNC_002420	XLOC_007884	lncRNA	Chr06	61618206	61626516	+	2	1009
LNC_002421	XLOC_007884	lncRNA	Chr06	61618597	61626646	+	2	748
LNC_011616	XLOC_042563	lncRNA	Chr18	115570266	115577935	+	8	593
LNC_005429	XLOC_018987	lncRNA	Chr10	49750248	49756238	+	6	904
LNC_005428	XLOC_018980	lncRNA	Chr10	49557394	49557712	+	1	319
LNC_008666	XLOC_032200	lncRNA	Chr14	158178656	158179118	+	1	463
LNC_008667	XLOC_032208	lncRNA	Chr14	158599740	158603422	+	3	570
LNC_008664	XLOC_032194	lncRNA	Chr14	158004971	158005562	+	1	592
LNC_005423	XLOC_018955	lncRNA	Chr10	48442028	48446632	+	11	1260
LNC_008665	XLOC_032199	lncRNA	Chr14	158112092	158112806	+	3	508
LNC_005422	XLOC_018945	lncRNA	Chr10	47685839	47686105	+	1	267
LNC_008662	XLOC_032182	lncRNA	Chr14	157597826	157598101	+	1	276
LNC_010086	XLOC_036950	lncRNA	Chr16	96472886	96476989	+	2	509
LNC_005421	XLOC_018922	lncRNA	Chr10	47244428	47249027	+	3	546
LNC_008663	XLOC_032188	lncRNA	Chr14	157850436	157850790	+	1	355
LNC_005420	XLOC_018916	lncRNA	Chr10	47063529	47063817	+	1	289
LNC_008192	XLOC_030378	lncRNA	Chr14	78969876	78976228	+	2	297
LNC_005427	XLOC_018979	lncRNA	Chr10	49550535	49551415	+	2	588
LNC_008661	XLOC_032163	lncRNA	Chr14	157118646	157119102	+	1	457
LNC_005426	XLOC_018976	lncRNA	Chr10	49537969	49540362	+	4	551
LNC_005425	XLOC_018958	lncRNA	Chr10	48560542	48560848	+	1	307
LNC_005424	XLOC_018957	lncRNA	Chr10	48545749	48545961	+	1	213
LNC_004248	XLOC_013955	lncRNA	Chr08	52595697	52595991	+	1	295
LNC_004249	XLOC_013957	lncRNA	Chr08	53164120	53164567	+	1	448
LNC_011006	XLOC_040599	lncRNA	Chr18	4512204	4512439	+	1	236
LNC_011007	XLOC_040604	lncRNA	Chr18	4680269	4680921	+	1	653
LNC_011000	XLOC_040577	lncRNA	Chr18	3693435	3695949	+	1	2515
LNC_011001	XLOC_040582	lncRNA	Chr18	3935888	3936689	+	3	637
LNC_011002	XLOC_040590	lncRNA	Chr18	4169538	4175869	+	10	928
LNC_011003	XLOC_040593	lncRNA	Chr18	4306641	4306990	+	1	350
LNC_004240	XLOC_013940	lncRNA	Chr08	51201140	51209617	+	3	493
LNC_004241	XLOC_013945	lncRNA	Chr08	51780313	51791983	+	2	623
LNC_004242	XLOC_013946	lncRNA	Chr08	51913021	51918809	+	2	996
LNC_004243	XLOC_013946	lncRNA	Chr08	51913021	51918809	+	2	996
LNC_004244	XLOC_013946	lncRNA	Chr08	51913099	51918554	+	2	663
LNC_004245	XLOC_013946	lncRNA	Chr08	51913156	51918809	+	2	861
LNC_004246	XLOC_013946	lncRNA	Chr08	51913213	51918809	+	2	804
LNC_004247	XLOC_013947	lncRNA	Chr08	52067370	52067608	+	1	239
LNC_010234	XLOC_037480	lncRNA	Chr16	121315023	121315306	+	1	284
LNC_010235	XLOC_037487	lncRNA	Chr16	121526983	121528583	+	1	1601
LNC_010236	XLOC_037488	lncRNA	Chr16	121528834	121529307	+	1	474
LNC_010237	XLOC_037504	lncRNA	Chr16	122130605	122130828	+	1	224
LNC_010230	XLOC_037429	lncRNA	Chr16	119947704	119948253	+	1	550
LNC_010231	XLOC_037453	lncRNA	Chr16	120726186	120727385	+	1	1200
LNC_001199	XLOC_004001	lncRNA	Chr04	35517853	35518284	+	1	432
LNC_001198	XLOC_003997	lncRNA	Chr04	34943156	34943748	+	1	593
LNC_001197	XLOC_003995	lncRNA	Chr04	34662450	34663202	+	1	753
LNC_001196	XLOC_003994	lncRNA	Chr04	34435309	34435522	+	1	214
LNC_001195	XLOC_003993	lncRNA	Chr04	34379599	34379880	+	1	282
LNC_001194	XLOC_003985	lncRNA	Chr04	33140680	33143427	+	2	2727
LNC_001193	XLOC_003985	lncRNA	Chr04	33140204	33143504	+	2	817
LNC_001192	XLOC_003983	lncRNA	Chr04	32982231	32982438	+	1	208
LNC_001191	XLOC_003976	lncRNA	Chr04	32080961	32081213	+	1	253
LNC_001190	XLOC_003975	lncRNA	Chr04	32067432	32069407	+	3	394
LNC_015916	XLOC_057871	lncRNA	Chr22	103530464	103531051	-	1	588
LNC_000113	XLOC_000412	lncRNA	Chr02	23036214	23036538	+	1	325
LNC_004107	XLOC_013396	lncRNA	Chr08	20334482	20335733	+	1	1252
LNC_004106	XLOC_013394	lncRNA	Chr08	20237377	20237754	+	1	378
LNC_004105	XLOC_013392	lncRNA	Chr08	20168633	20169040	+	2	279
LNC_004104	XLOC_013377	lncRNA	Chr08	19744677	19745257	+	1	581
LNC_004103	XLOC_013368	lncRNA	Chr08	19638129	19640130	+	2	417
LNC_004102	XLOC_013352	lncRNA	Chr08	18948345	18950443	+	4	1130
LNC_004101	XLOC_013341	lncRNA	Chr08	18744473	18747667	+	4	811
LNC_004100	XLOC_013337	lncRNA	Chr08	18713241	18715579	+	2	460
LNC_004109	XLOC_013416	lncRNA	Chr08	21361405	21369089	+	2	400
LNC_004108	XLOC_013413	lncRNA	Chr08	21049808	21050770	+	2	534
LNC_001997	XLOC_006283	lncRNA	Chr04	87997742	87998382	-	2	225
LNC_001996	XLOC_006279	lncRNA	Chr04	87728152	87728434	-	1	283
LNC_001995	XLOC_006277	lncRNA	Chr04	87638528	87644195	-	6	1107
LNC_001994	XLOC_006260	lncRNA	Chr04	86803028	86805322	-	1	2295
LNC_001993	XLOC_006260	lncRNA	Chr04	86803028	86803803	-	2	755
LNC_001992	XLOC_006260	lncRNA	Chr04	86803028	86803751	-	2	703
LNC_001991	XLOC_006244	lncRNA	Chr04	86315905	86321646	-	4	845
LNC_001990	XLOC_006238	lncRNA	Chr04	86185855	86186105	-	1	251
LNC_015014	XLOC_054951	lncRNA	Chr22	127195633	127197949	+	2	300
LNC_001999	XLOC_006315	lncRNA	Chr04	88993287	88998442	-	2	603
LNC_001998	XLOC_006291	lncRNA	Chr04	88343911	88344396	-	1	486
LNC_013259	XLOC_048692	lncRNA	Chr20	138299199	138302378	+	2	677
LNC_006900	XLOC_025372	lncRNA	Chr12	55101714	55102732	+	3	579
LNC_016178	XLOC_058726	lncRNA	Chr22	147904872	147907396	-	3	780
LNC_003739	XLOC_011706	lncRNA	Chr06	129659791	129662220	-	2	347
LNC_003738	XLOC_011703	lncRNA	Chr06	129496750	129497003	-	1	254
LNC_003731	XLOC_011695	lncRNA	Chr06	128973815	128979341	-	2	718
LNC_003730	XLOC_011695	lncRNA	Chr06	128973815	128979322	-	2	699
LNC_003733	XLOC_011695	lncRNA	Chr06	128973840	128979341	-	2	693
LNC_003732	XLOC_011695	lncRNA	Chr06	128973818	128978984	-	2	358
LNC_003735	XLOC_011695	lncRNA	Chr06	128973855	128974823	-	2	934
LNC_003734	XLOC_011695	lncRNA	Chr06	128973840	128979412	-	2	764
LNC_003737	XLOC_011702	lncRNA	Chr06	129494695	129495343	-	1	649
LNC_003736	XLOC_011697	lncRNA	Chr06	129406364	129413730	-	3	465
LNC_012877	XLOC_047558	lncRNA	Chr20	56809839	56812084	+	6	865
LNC_014560	XLOC_053611	lncRNA	Chr22	45452726	45452979	+	1	254
LNC_007296	XLOC_027225	lncRNA	Chr12	22289053	22289508	-	2	403
LNC_007297	XLOC_027235	lncRNA	Chr12	22662508	22664325	-	7	1280
LNC_007294	XLOC_027198	lncRNA	Chr12	21328916	21329267	-	1	352
LNC_007295	XLOC_027220	lncRNA	Chr12	22163254	22163525	-	1	272
LNC_007292	XLOC_027178	lncRNA	Chr12	20401920	20402454	-	3	211
LNC_007293	XLOC_027189	lncRNA	Chr12	20760517	20760823	-	1	307
LNC_007290	XLOC_027159	lncRNA	Chr12	19749433	19770833	-	17	1514
LNC_007291	XLOC_027175	lncRNA	Chr12	20147424	20150335	-	2	933
LNC_012067	XLOC_044109	lncRNA	Chr18	49776641	49779404	-	2	469
LNC_012066	XLOC_044108	lncRNA	Chr18	49731572	49731985	-	1	414
LNC_012065	XLOC_044107	lncRNA	Chr18	49703031	49703291	-	1	261
LNC_012064	XLOC_044099	lncRNA	Chr18	48981173	48981411	-	1	239
LNC_007748	XLOC_029255	lncRNA	Chr14	3009072	3009363	+	1	292
LNC_007749	XLOC_029276	lncRNA	Chr14	3715254	3716308	+	2	343
LNC_007298	XLOC_027243	lncRNA	Chr12	22773383	22775147	-	4	648
LNC_007299	XLOC_027245	lncRNA	Chr12	22813051	22813316	-	1	266
LNC_003454	XLOC_011100	lncRNA	Chr06	77163411	77170086	-	3	2239
LNC_003455	XLOC_011100	lncRNA	Chr06	77163412	77170065	-	3	4419
LNC_003456	XLOC_011100	lncRNA	Chr06	77163456	77169008	-	3	3319
LNC_003457	XLOC_011100	lncRNA	Chr06	77163456	77169078	-	3	1186
LNC_003450	XLOC_011100	lncRNA	Chr06	77163229	77176809	-	4	5292
LNC_003451	XLOC_011100	lncRNA	Chr06	77163229	77176809	-	3	3652
LNC_003452	XLOC_011100	lncRNA	Chr06	77163401	77170070	-	3	4534
LNC_003453	XLOC_011100	lncRNA	Chr06	77163401	77176530	-	5	3721
LNC_003458	XLOC_011100	lncRNA	Chr06	77163456	77169087	-	3	1195
LNC_003459	XLOC_011100	lncRNA	Chr06	77163456	77170070	-	3	2178
LNC_012183	XLOC_044512	lncRNA	Chr18	73640737	73646970	-	2	629
LNC_005676	XLOC_019832	lncRNA	Chr10	98840277	98841088	+	1	812
LNC_005677	XLOC_019834	lncRNA	Chr10	98982623	98982912	+	1	290
LNC_005674	XLOC_019826	lncRNA	Chr10	98137814	98138061	+	1	248
LNC_005675	XLOC_019831	lncRNA	Chr10	98839615	98839985	+	1	371
LNC_005672	XLOC_019821	lncRNA	Chr10	97561911	97562209	+	1	299
LNC_005673	XLOC_019825	lncRNA	Chr10	97915616	97923407	+	2	489
LNC_005670	XLOC_019814	lncRNA	Chr10	96837474	96837816	+	1	343
LNC_005671	XLOC_019820	lncRNA	Chr10	97559300	97560475	+	2	1089
LNC_005678	XLOC_019836	lncRNA	Chr10	99052271	99052749	+	1	479
LNC_005679	XLOC_019840	lncRNA	Chr10	99172074	99186225	+	2	221
LNC_007128	XLOC_026129	lncRNA	Chr12	103646359	103646897	+	1	539
LNC_007129	XLOC_026140	lncRNA	Chr12	104087941	104088287	+	1	347
LNC_007120	XLOC_026085	lncRNA	Chr12	101938017	101938330	+	1	314
LNC_007121	XLOC_026091	lncRNA	Chr12	102277834	102285798	+	2	268
LNC_007122	XLOC_026093	lncRNA	Chr12	102402674	102405812	+	5	1108
LNC_007123	XLOC_026105	lncRNA	Chr12	102803971	102804361	+	1	391
LNC_007124	XLOC_026113	lncRNA	Chr12	103054424	103055774	+	1	1351
LNC_007125	XLOC_026121	lncRNA	Chr12	103427295	103427631	+	1	337
LNC_007126	XLOC_026122	lncRNA	Chr12	103469689	103469941	+	1	253
LNC_007127	XLOC_026124	lncRNA	Chr12	103521466	103524173	+	4	360
LNC_016129	XLOC_058567	lncRNA	Chr22	141636444	141636706	-	1	263
LNC_015362	XLOC_056473	lncRNA	Chr22	10735697	10738531	-	1	2835
LNC_016122	XLOC_058555	lncRNA	Chr22	140691933	140694676	-	2	1027
LNC_013253	XLOC_048661	lncRNA	Chr20	136892120	136896938	+	2	264
LNC_016123	XLOC_058557	lncRNA	Chr22	141006799	141007119	-	1	321
LNC_016120	XLOC_058551	lncRNA	Chr22	140507685	140507898	-	1	214
LNC_016121	XLOC_058554	lncRNA	Chr22	140592406	140593668	-	2	1225
LNC_016126	XLOC_058562	lncRNA	Chr22	141124350	141131082	-	2	544
LNC_016127	XLOC_058562	lncRNA	Chr22	141124413	141131082	-	2	481
LNC_010832	XLOC_039775	lncRNA	Chr16	115030163	115035199	-	3	1164
LNC_010833	XLOC_039775	lncRNA	Chr16	115030205	115035148	-	2	1135
LNC_005372	XLOC_018684	lncRNA	Chr10	37715887	37716132	+	1	246
LNC_010831	XLOC_039770	lncRNA	Chr16	114945662	114997373	-	3	443
LNC_010836	XLOC_039776	lncRNA	Chr16	115031447	115035836	-	2	581
LNC_010837	XLOC_039776	lncRNA	Chr16	115031447	115035837	-	2	582
LNC_010834	XLOC_039775	lncRNA	Chr16	115030220	115035059	-	2	1031
LNC_010835	XLOC_039775	lncRNA	Chr16	115030316	115035049	-	3	861
LNC_010838	XLOC_039776	lncRNA	Chr16	115031447	115035859	-	2	892
LNC_010839	XLOC_039776	lncRNA	Chr16	115031447	115035859	-	2	604
LNC_013338	XLOC_049193	lncRNA	Chr20	160390626	160390860	+	1	235
LNC_013339	XLOC_049211	lncRNA	Chr20	161238897	161242386	+	5	384
LNC_013334	XLOC_049182	lncRNA	Chr20	160033989	160034492	+	1	504
LNC_013335	XLOC_049184	lncRNA	Chr20	160084842	160085078	+	1	237
LNC_013336	XLOC_049186	lncRNA	Chr20	160119798	160121024	+	3	421
LNC_013337	XLOC_049188	lncRNA	Chr20	160162694	160162960	+	1	267
LNC_013330	XLOC_049180	lncRNA	Chr20	159990645	159995097	+	2	276
LNC_013331	XLOC_049181	lncRNA	Chr20	159991571	159994663	+	1	3093
LNC_013332	XLOC_049181	lncRNA	Chr20	159991617	159994467	+	2	2755
LNC_013333	XLOC_049181	lncRNA	Chr20	159991618	159994663	+	2	2965
LNC_011783	XLOC_043481	lncRNA	Chr18	6656931	6657342	-	1	412
LNC_011782	XLOC_043480	lncRNA	Chr18	6495644	6497057	-	2	1258
LNC_011781	XLOC_043480	lncRNA	Chr18	6495236	6512820	-	2	1509
LNC_011780	XLOC_043476	lncRNA	Chr18	6477168	6573331	-	2	1501
LNC_011787	XLOC_043488	lncRNA	Chr18	6809900	6810276	-	2	249
LNC_011786	XLOC_043486	lncRNA	Chr18	6794492	6794856	-	1	365
LNC_011785	XLOC_043484	lncRNA	Chr18	6757682	6758056	-	1	375
LNC_011784	XLOC_043482	lncRNA	Chr18	6737322	6737740	-	1	419
LNC_011789	XLOC_043513	lncRNA	Chr18	7620334	7620749	-	2	340
LNC_011788	XLOC_043489	lncRNA	Chr18	6822900	6823528	-	3	407
LNC_013217	XLOC_048608	lncRNA	Chr20	132701470	132704065	+	3	575
LNC_012184	XLOC_044512	lncRNA	Chr18	73640737	73647303	-	2	962
LNC_013250	XLOC_048658	lncRNA	Chr20	136819459	136819861	+	1	403
LNC_006659	XLOC_023861	lncRNA	Chr12	4691899	4692132	+	1	234
LNC_006658	XLOC_023858	lncRNA	Chr12	4631234	4634255	+	3	707
LNC_010786	XLOC_039596	lncRNA	Chr16	106931130	106939086	-	2	273
LNC_010787	XLOC_039596	lncRNA	Chr16	106931160	106933172	-	2	353
LNC_010780	XLOC_039578	lncRNA	Chr16	106052203	106058824	-	7	1436
LNC_010781	XLOC_039579	lncRNA	Chr16	106119189	106127603	-	4	1769
LNC_001609	XLOC_005370	lncRNA	Chr04	18769593	18862900	-	2	1593
LNC_001608	XLOC_005370	lncRNA	Chr04	18768610	18772695	-	3	835
LNC_001607	XLOC_005370	lncRNA	Chr04	18768472	18772638	-	2	865
LNC_001606	XLOC_005370	lncRNA	Chr04	18764422	18862900	-	2	1698
LNC_001605	XLOC_005370	lncRNA	Chr04	18764200	18772632	-	3	1049
LNC_001604	XLOC_005368	lncRNA	Chr04	18588955	18592132	-	2	2587
LNC_001603	XLOC_005367	lncRNA	Chr04	18581707	18583794	-	1	2088
LNC_001602	XLOC_005366	lncRNA	Chr04	18576718	18576989	-	1	272
LNC_001601	XLOC_005365	lncRNA	Chr04	18564400	18570965	-	3	546
LNC_001600	XLOC_005365	lncRNA	Chr04	18564271	18570958	-	2	668
LNC_015968	XLOC_058028	lncRNA	Chr22	113512825	113515441	-	2	600
LNC_008969	XLOC_033302	lncRNA	Chr14	46811218	46819690	-	2	1228
LNC_008968	XLOC_033302	lncRNA	Chr14	46811218	46819119	-	2	657
LNC_008965	XLOC_033298	lncRNA	Chr14	46209145	46209455	-	1	311
LNC_008964	XLOC_033297	lncRNA	Chr14	46106324	46106609	-	1	286
LNC_008967	XLOC_033302	lncRNA	Chr14	46811217	46819552	-	2	1091
LNC_008966	XLOC_033299	lncRNA	Chr14	46273099	46293839	-	8	1005
LNC_008961	XLOC_033283	lncRNA	Chr14	45432409	45432841	-	1	433
LNC_008960	XLOC_033281	lncRNA	Chr14	45282839	45283089	-	1	251
LNC_008963	XLOC_033295	lncRNA	Chr14	46033681	46041694	-	2	264
LNC_008962	XLOC_033288	lncRNA	Chr14	45833986	45834326	-	1	341
LNC_011875	XLOC_043697	lncRNA	Chr18	16814388	16824219	-	3	935
LNC_011874	XLOC_043697	lncRNA	Chr18	16797986	16824244	-	3	857
LNC_006902	XLOC_025401	lncRNA	Chr12	56423398	56428062	+	4	373
LNC_011876	XLOC_043697	lncRNA	Chr18	16814388	16824244	-	3	979
LNC_011871	XLOC_043697	lncRNA	Chr18	16797886	16824218	-	3	933
LNC_011870	XLOC_043697	lncRNA	Chr18	16793097	16803608	-	3	932
LNC_011873	XLOC_043697	lncRNA	Chr18	16797986	16819409	-	3	948
LNC_011872	XLOC_043697	lncRNA	Chr18	16797886	16824222	-	3	935
LNC_011879	XLOC_043701	lncRNA	Chr18	17000978	17001180	-	1	203
LNC_011475	XLOC_041975	lncRNA	Chr18	87091725	87099449	+	2	357
LNC_006539	XLOC_023185	lncRNA	Chr10	120550969	120551243	-	1	275
LNC_009382	XLOC_034465	lncRNA	Chr14	123754719	123755959	-	1	1241
LNC_009383	XLOC_034467	lncRNA	Chr14	123804658	123805010	-	1	353
LNC_009380	XLOC_034459	lncRNA	Chr14	123259647	123262466	-	2	676
LNC_009381	XLOC_034461	lncRNA	Chr14	123367352	123368647	-	1	1296
LNC_009386	XLOC_034488	lncRNA	Chr14	124348320	124349569	-	3	922
LNC_009387	XLOC_034495	lncRNA	Chr14	124500830	124502505	-	2	734
LNC_009384	XLOC_034477	lncRNA	Chr14	124075918	124076326	-	1	409
LNC_009385	XLOC_034487	lncRNA	Chr14	124339279	124348280	-	3	552
LNC_009388	XLOC_034498	lncRNA	Chr14	124664187	124664424	-	1	238
LNC_009389	XLOC_034504	lncRNA	Chr14	124755812	124756264	-	1	453
LNC_016245	XLOC_059014	lncRNA	Chr22	160437677	160438294	-	2	531
LNC_012310	XLOC_044966	lncRNA	Chr18	92372339	92372618	-	1	280
LNC_008261	XLOC_030531	lncRNA	Chr14	90253181	90253864	+	3	403
LNC_012218	XLOC_044629	lncRNA	Chr18	78605210	78615980	-	2	3262
LNC_013255	XLOC_048679	lncRNA	Chr20	137584658	137590926	+	5	711
LNC_014977	XLOC_054798	lncRNA	Chr22	119820417	119820733	+	1	317
LNC_013130	XLOC_048338	lncRNA	Chr20	114275883	114276085	+	1	203
LNC_013021	XLOC_048035	lncRNA	Chr20	85467038	85473034	+	2	469
LNC_011859	XLOC_043697	lncRNA	Chr18	16788288	16798821	-	3	954
LNC_005139	XLOC_017209	lncRNA	Chr08	110327029	110327750	-	1	722
LNC_012219	XLOC_044629	lncRNA	Chr18	78605210	78615980	-	2	3262
LNC_013254	XLOC_048663	lncRNA	Chr20	136965243	136965624	+	2	291
LNC_000458	XLOC_001391	lncRNA	Chr02	87525308	87525850	+	1	543
LNC_010919	XLOC_040004	lncRNA	Chr16	124455903	124456630	-	2	500
LNC_008389	XLOC_030976	lncRNA	Chr14	113434131	113441371	+	3	925
LNC_008388	XLOC_030975	lncRNA	Chr14	113311661	113320921	+	3	2171
LNC_013216	XLOC_048599	lncRNA	Chr20	132450572	132450968	+	1	397
LNC_008381	XLOC_030975	lncRNA	Chr14	113309889	113319473	+	3	4481
LNC_008380	XLOC_030975	lncRNA	Chr14	113309889	113312460	+	2	525
LNC_008383	XLOC_030975	lncRNA	Chr14	113309899	113321388	+	3	384
LNC_008382	XLOC_030975	lncRNA	Chr14	113309899	113319476	+	3	2486
LNC_008385	XLOC_030975	lncRNA	Chr14	113309925	113319476	+	3	4482
LNC_008384	XLOC_030975	lncRNA	Chr14	113309899	113321464	+	3	2507
LNC_008387	XLOC_030975	lncRNA	Chr14	113311575	113320920	+	3	2256
LNC_008386	XLOC_030975	lncRNA	Chr14	113310909	113320927	+	3	2963
LNC_013132	XLOC_048344	lncRNA	Chr20	114888103	114888893	+	2	244
LNC_005078	XLOC_017036	lncRNA	Chr08	102107594	102107898	-	2	221
LNC_005079	XLOC_017039	lncRNA	Chr08	102173714	102180627	-	3	958
LNC_000554	XLOC_001991	lncRNA	Chr02	12583103	12585049	-	2	519
LNC_000555	XLOC_002006	lncRNA	Chr02	13609270	13610478	-	1	1209
LNC_000556	XLOC_002008	lncRNA	Chr02	13651779	13652662	-	2	431
LNC_000557	XLOC_002019	lncRNA	Chr02	14817060	14817555	-	1	496
LNC_000550	XLOC_001969	lncRNA	Chr02	10955967	10956269	-	1	303
LNC_005071	XLOC_017008	lncRNA	Chr08	100595954	100596493	-	1	540
LNC_000552	XLOC_001987	lncRNA	Chr02	12368276	12368589	-	1	314
LNC_000553	XLOC_001988	lncRNA	Chr02	12424385	12462053	-	4	1022
LNC_000451	XLOC_001365	lncRNA	Chr02	86525815	86532866	+	2	445
LNC_014209	XLOC_052483	lncRNA	Chr20	157535068	157544883	-	2	273
LNC_014208	XLOC_052478	lncRNA	Chr20	157431009	157431462	-	1	454
LNC_000450	XLOC_001365	lncRNA	Chr02	86525815	86532866	+	2	302
LNC_014205	XLOC_052470	lncRNA	Chr20	157248427	157249140	-	1	714
LNC_014204	XLOC_052469	lncRNA	Chr20	157188624	157189847	-	1	1224
LNC_014207	XLOC_052477	lncRNA	Chr20	157428491	157429505	-	1	1015
LNC_014206	XLOC_052476	lncRNA	Chr20	157424811	157426112	-	3	619
LNC_014201	XLOC_052458	lncRNA	Chr20	156805088	156810715	-	4	802
LNC_005133	XLOC_017186	lncRNA	Chr08	108900826	108901980	-	3	387
LNC_014203	XLOC_052467	lncRNA	Chr20	157101948	157102327	-	1	380
LNC_014202	XLOC_052463	lncRNA	Chr20	156973291	156973549	-	1	259
LNC_013929	XLOC_051590	lncRNA	Chr20	101096103	101100303	-	2	518
LNC_013928	XLOC_051583	lncRNA	Chr20	100552133	100552420	-	1	288
LNC_015002	XLOC_054898	lncRNA	Chr22	124963708	124963923	+	1	216
LNC_005132	XLOC_017185	lncRNA	Chr08	108893167	108893594	-	2	353
LNC_015004	XLOC_054908	lncRNA	Chr22	125411982	125420065	+	2	571
LNC_015005	XLOC_054908	lncRNA	Chr22	125411982	125420066	+	2	572
LNC_015006	XLOC_054908	lncRNA	Chr22	125412009	125420066	+	2	545
LNC_015007	XLOC_054914	lncRNA	Chr22	125583364	125583876	+	1	513
LNC_013921	XLOC_051568	lncRNA	Chr20	99084639	99084846	-	1	208
LNC_000455	XLOC_001378	lncRNA	Chr02	87005028	87006555	+	3	1209
LNC_013923	XLOC_051571	lncRNA	Chr20	99342386	99343088	-	1	703
LNC_013922	XLOC_051569	lncRNA	Chr20	99098922	99099269	-	1	348
LNC_013925	XLOC_051575	lncRNA	Chr20	99959473	99959701	-	1	229
LNC_012314	XLOC_044971	lncRNA	Chr18	92564351	92572300	-	2	622
LNC_013927	XLOC_051582	lncRNA	Chr20	100519861	100529068	-	5	686
LNC_000454	XLOC_001374	lncRNA	Chr02	86733867	86734154	+	1	288
LNC_003924	XLOC_012339	lncRNA	Chr06	157882163	157882464	-	2	207
LNC_003925	XLOC_012340	lncRNA	Chr06	158026250	158027720	-	1	1471
LNC_003926	XLOC_012344	lncRNA	Chr06	158193045	158196857	-	2	322
LNC_003927	XLOC_012365	lncRNA	Chr06	159037218	159040824	-	2	436
LNC_003920	XLOC_012330	lncRNA	Chr06	157656541	157656767	-	1	227
LNC_005137	XLOC_017206	lncRNA	Chr08	110247793	110248011	-	1	219
LNC_003922	XLOC_012335	lncRNA	Chr06	157783243	157783772	-	2	340
LNC_003923	XLOC_012337	lncRNA	Chr06	157793428	157793742	-	1	315
LNC_008039	XLOC_030114	lncRNA	Chr14	51338229	51338504	+	1	276
LNC_005136	XLOC_017200	lncRNA	Chr08	109949417	109956953	-	2	210
LNC_003928	XLOC_012367	lncRNA	Chr06	159254011	159254261	-	1	251
LNC_003929	XLOC_012368	lncRNA	Chr06	159254865	159255136	-	1	272
LNC_016030	XLOC_058257	lncRNA	Chr22	124085874	124086472	-	3	366
LNC_009789	XLOC_036093	lncRNA	Chr16	26060453	26061767	+	1	1315
LNC_012316	XLOC_044972	lncRNA	Chr18	92709501	92716370	-	5	891
LNC_000169	XLOC_000580	lncRNA	Chr02	38790577	38791119	+	1	543
LNC_000168	XLOC_000576	lncRNA	Chr02	37970264	37977849	+	2	771
LNC_014367	XLOC_053215	lncRNA	Chr22	17767570	17772845	+	2	565
LNC_000165	XLOC_000568	lncRNA	Chr02	37723280	37725903	+	2	428
LNC_000164	XLOC_000567	lncRNA	Chr02	37299803	37302192	+	2	687
LNC_005447	XLOC_019033	lncRNA	Chr10	51328929	51330565	+	4	532
LNC_000166	XLOC_000572	lncRNA	Chr02	37855155	37863033	+	2	263
LNC_000161	XLOC_000551	lncRNA	Chr02	35622136	35622393	+	1	258
LNC_000160	XLOC_000537	lncRNA	Chr02	34362780	34364115	+	2	1036
LNC_000163	XLOC_000559	lncRNA	Chr02	36852773	36858079	+	2	644
LNC_000162	XLOC_000552	lncRNA	Chr02	35622963	35623427	+	1	465
LNC_012078	XLOC_044154	lncRNA	Chr18	54127880	54130523	-	2	868
LNC_016267	XLOC_059072	lncRNA	Chr22	163579618	163580043	-	2	332
LNC_012079	XLOC_044157	lncRNA	Chr18	54300908	54301189	-	1	282
LNC_014363	XLOC_053201	lncRNA	Chr22	16839436	16940783	+	2	5823
LNC_014361	XLOC_053196	lncRNA	Chr22	16608202	16608707	+	1	506
LNC_012274	XLOC_044814	lncRNA	Chr18	85139184	85149015	-	3	1001
LNC_012070	XLOC_044124	lncRNA	Chr18	51632711	51632914	-	1	204
LNC_012071	XLOC_044132	lncRNA	Chr18	52202281	52202486	-	1	206
LNC_015369	XLOC_056514	lncRNA	Chr22	12865551	12869786	-	2	511
LNC_015368	XLOC_056513	lncRNA	Chr22	12818908	12820081	-	3	499
LNC_011273	XLOC_041290	lncRNA	Chr18	51410627	51412842	+	2	587
LNC_011272	XLOC_041288	lncRNA	Chr18	50844001	50844282	+	1	282
LNC_011271	XLOC_041282	lncRNA	Chr18	49776608	49779708	+	2	806
LNC_011270	XLOC_041280	lncRNA	Chr18	49274966	49280198	+	2	707
LNC_011277	XLOC_041310	lncRNA	Chr18	53725396	53725758	+	1	363
LNC_011276	XLOC_041299	lncRNA	Chr18	52126015	52129722	+	4	453
LNC_011275	XLOC_041296	lncRNA	Chr18	51685877	51688694	+	3	291
LNC_011274	XLOC_041295	lncRNA	Chr18	51602146	51604000	+	3	441
LNC_011279	XLOC_041312	lncRNA	Chr18	53782420	53782963	+	1	544
LNC_011278	XLOC_041311	lncRNA	Chr18	53736441	53737877	+	1	1437
LNC_011851	XLOC_043673	lncRNA	Chr18	15381861	15382071	-	1	211
LNC_010003	XLOC_036737	lncRNA	Chr16	82702396	82711047	+	2	5155
LNC_010002	XLOC_036736	lncRNA	Chr16	82725253	82727598	+	2	327
LNC_001388	XLOC_004555	lncRNA	Chr04	79667518	79669460	+	2	438
LNC_001389	XLOC_004563	lncRNA	Chr04	80175295	80176971	+	2	594
LNC_010007	XLOC_036741	lncRNA	Chr16	83154005	83161505	+	2	325
LNC_010006	XLOC_036737	lncRNA	Chr16	82702786	82711048	+	3	1039
LNC_010005	XLOC_036737	lncRNA	Chr16	82702762	82711048	+	2	2956
LNC_010004	XLOC_036737	lncRNA	Chr16	82702762	82711048	+	2	4824
LNC_001382	XLOC_004539	lncRNA	Chr04	78653240	78661945	+	3	311
LNC_001383	XLOC_004540	lncRNA	Chr04	78804864	78807924	+	2	829
LNC_001380	XLOC_004533	lncRNA	Chr04	78148734	78149799	+	1	1066
LNC_001381	XLOC_004538	lncRNA	Chr04	78523109	78523516	+	1	408
LNC_001386	XLOC_004547	lncRNA	Chr04	79157031	79157272	+	1	242
LNC_001387	XLOC_004551	lncRNA	Chr04	79407114	79409865	+	3	811
LNC_001384	XLOC_004542	lncRNA	Chr04	78960596	78960891	+	1	296
LNC_001385	XLOC_004543	lncRNA	Chr04	78981345	78983871	+	5	944
LNC_013801	XLOC_051291	lncRNA	Chr20	75804934	75806431	-	1	1498
LNC_011965	XLOC_043889	lncRNA	Chr18	30492334	30499865	-	2	369
LNC_014855	XLOC_054359	lncRNA	Chr22	97862120	97877185	+	4	1029
LNC_013806	XLOC_051304	lncRNA	Chr20	76702183	76703074	-	1	892
LNC_011850	XLOC_043668	lncRNA	Chr18	15027136	15027435	-	2	211
LNC_013807	XLOC_051305	lncRNA	Chr20	76704359	76704835	-	1	477
LNC_009078	XLOC_033504	lncRNA	Chr14	67864579	67864875	-	1	297
LNC_013804	XLOC_051294	lncRNA	Chr20	75919835	75920340	-	2	422
LNC_014838	XLOC_054303	lncRNA	Chr22	95628986	95638656	+	11	1760
LNC_009079	XLOC_033508	lncRNA	Chr14	68386867	68387160	-	1	294
LNC_014836	XLOC_054300	lncRNA	Chr22	95589416	95590289	+	2	724
LNC_014340	XLOC_053095	lncRNA	Chr22	11016068	11021289	+	6	1108
LNC_014834	XLOC_054300	lncRNA	Chr22	95589406	95590289	+	1	884
LNC_013805	XLOC_051299	lncRNA	Chr20	76460107	76460601	-	1	495
LNC_014832	XLOC_054293	lncRNA	Chr22	95139608	95141464	+	2	419
LNC_011969	XLOC_043894	lncRNA	Chr18	30665161	30667641	-	2	476
LNC_014830	XLOC_054285	lncRNA	Chr22	94870079	94870468	+	1	390
LNC_014831	XLOC_054286	lncRNA	Chr22	94876118	94878857	+	6	1092
LNC_004712	XLOC_015952	lncRNA	Chr08	26814672	26817329	-	2	454
LNC_004713	XLOC_015955	lncRNA	Chr08	26852061	26862118	-	5	860
LNC_004710	XLOC_015949	lncRNA	Chr08	26752337	26754302	-	5	981
LNC_004711	XLOC_015949	lncRNA	Chr08	26752359	26754215	-	5	877
LNC_004716	XLOC_015968	lncRNA	Chr08	27168463	27176720	-	3	638
LNC_004717	XLOC_015968	lncRNA	Chr08	27169934	27176712	-	3	694
LNC_004714	XLOC_015959	lncRNA	Chr08	26991341	26992115	-	1	775
LNC_004715	XLOC_015966	lncRNA	Chr08	27127336	27128698	-	2	488
LNC_004718	XLOC_015968	lncRNA	Chr08	27169991	27176721	-	3	651
LNC_004719	XLOC_015970	lncRNA	Chr08	27626049	27647380	-	6	542
LNC_009537	XLOC_035179	lncRNA	Chr14	152314111	152314969	-	2	839
LNC_007357	XLOC_027584	lncRNA	Chr12	34683607	34684621	-	3	746
LNC_007356	XLOC_027580	lncRNA	Chr12	34536822	34537108	-	1	287
LNC_007355	XLOC_027576	lncRNA	Chr12	34347103	34352819	-	2	849
LNC_007354	XLOC_027572	lncRNA	Chr12	33649433	33649808	-	1	376
LNC_007353	XLOC_027559	lncRNA	Chr12	33202165	33203943	-	5	1246
LNC_007352	XLOC_027558	lncRNA	Chr12	33146243	33151927	-	3	2179
LNC_007351	XLOC_027555	lncRNA	Chr12	33044908	33053675	-	9	971
LNC_007350	XLOC_027554	lncRNA	Chr12	33036242	33043091	-	9	982
LNC_014309	XLOC_053018	lncRNA	Chr22	6666089	6667781	+	1	1693
LNC_007359	XLOC_027609	lncRNA	Chr12	35893441	35893914	-	1	474
LNC_007358	XLOC_027608	lncRNA	Chr12	35892473	35892769	-	1	297
LNC_000833	XLOC_002617	lncRNA	Chr02	65127150	65127430	-	1	281
LNC_000832	XLOC_002604	lncRNA	Chr02	64263429	64266546	-	3	649
LNC_000831	XLOC_002603	lncRNA	Chr02	64225573	64228165	-	2	672
LNC_000830	XLOC_002599	lncRNA	Chr02	64115462	64118884	-	2	284
LNC_000837	XLOC_002648	lncRNA	Chr02	67448565	67448819	-	1	255
LNC_000836	XLOC_002647	lncRNA	Chr02	67422773	67430098	-	2	372
LNC_000835	XLOC_002646	lncRNA	Chr02	67279901	67280821	-	1	921
LNC_000834	XLOC_002619	lncRNA	Chr02	65171607	65172044	-	1	438
LNC_000839	XLOC_002654	lncRNA	Chr02	67870877	67878586	-	2	307
LNC_000838	XLOC_002649	lncRNA	Chr02	67536165	67536858	-	1	694
LNC_006408	XLOC_022800	lncRNA	Chr10	93650717	93651200	-	1	484
LNC_006409	XLOC_022803	lncRNA	Chr10	93854286	93854943	-	1	658
LNC_014859	XLOC_054368	lncRNA	Chr22	98585097	98593144	+	3	510
LNC_011660	XLOC_042777	lncRNA	Chr18	122789214	122789754	+	1	541
LNC_011661	XLOC_042781	lncRNA	Chr18	122851287	122852653	+	4	562
LNC_011662	XLOC_042785	lncRNA	Chr18	122924110	122924435	+	1	326
LNC_011663	XLOC_042790	lncRNA	Chr18	123031545	123031785	+	1	241
LNC_011664	XLOC_042791	lncRNA	Chr18	123080097	123082283	+	2	1524
LNC_011665	XLOC_042791	lncRNA	Chr18	123080097	123082628	+	2	1869
LNC_011666	XLOC_042791	lncRNA	Chr18	123080097	123082628	+	2	1869
LNC_011667	XLOC_042791	lncRNA	Chr18	123080097	123082842	+	3	1221
LNC_011668	XLOC_042791	lncRNA	Chr18	123080098	123082842	+	2	1045
LNC_011669	XLOC_042791	lncRNA	Chr18	123080117	123082263	+	2	1647
LNC_014741	XLOC_054032	lncRNA	Chr22	82228440	82228850	+	1	411
LNC_009522	XLOC_035117	lncRNA	Chr14	149683439	149683964	-	1	526
LNC_009523	XLOC_035122	lncRNA	Chr14	150087400	150087756	-	1	357
LNC_015643	XLOC_057055	lncRNA	Chr22	51740957	51741186	-	1	230
LNC_009252	XLOC_033869	lncRNA	Chr14	96546360	96547377	-	1	1018
LNC_009521	XLOC_035107	lncRNA	Chr14	149060158	149062633	-	4	1009
LNC_009526	XLOC_035141	lncRNA	Chr14	150746043	150746328	-	1	286
LNC_009527	XLOC_035149	lncRNA	Chr14	150962436	150962748	-	1	313
LNC_009524	XLOC_035130	lncRNA	Chr14	150294752	150295786	-	1	1035
LNC_009525	XLOC_035133	lncRNA	Chr14	150392278	150392714	-	1	437
LNC_002093	XLOC_006945	lncRNA	Chr06	8957757	8978390	+	3	3281
LNC_002092	XLOC_006945	lncRNA	Chr06	8957757	8978289	+	3	3180
LNC_002091	XLOC_006945	lncRNA	Chr06	8957757	8977987	+	3	2878
LNC_002090	XLOC_006945	lncRNA	Chr06	8957757	8977984	+	3	2875
LNC_002097	XLOC_006945	lncRNA	Chr06	8957759	8977987	+	3	2910
LNC_002096	XLOC_006945	lncRNA	Chr06	8957757	8978390	+	2	7576
LNC_002095	XLOC_006945	lncRNA	Chr06	8957757	8978390	+	3	5714
LNC_002094	XLOC_006945	lncRNA	Chr06	8957757	8978390	+	3	3281
LNC_002099	XLOC_006945	lncRNA	Chr06	8970074	8977982	+	2	1122
LNC_002098	XLOC_006945	lncRNA	Chr06	8970063	8978499	+	3	3453
LNC_009607	XLOC_035502	lncRNA	Chr14	163262567	163263820	-	3	575
LNC_009606	XLOC_035499	lncRNA	Chr14	163176359	163178154	-	2	895
LNC_009605	XLOC_035478	lncRNA	Chr14	162841568	162844711	-	5	747
LNC_009604	XLOC_035469	lncRNA	Chr14	162627051	162628999	-	6	846
LNC_009603	XLOC_035456	lncRNA	Chr14	162274727	162276866	-	1	2140
LNC_009602	XLOC_035453	lncRNA	Chr14	162139924	162140288	-	1	365
LNC_009601	XLOC_035448	lncRNA	Chr14	162029579	162030332	-	2	296
LNC_009600	XLOC_035448	lncRNA	Chr14	162028076	162030304	-	3	1198
LNC_009979	XLOC_036710	lncRNA	Chr16	80565741	80568291	+	2	439
LNC_009978	XLOC_036706	lncRNA	Chr16	80240316	80242075	+	2	342
LNC_009609	XLOC_035512	lncRNA	Chr14	163445774	163447747	-	3	685
LNC_009608	XLOC_035506	lncRNA	Chr14	163318705	163320617	-	2	1384
LNC_008554	XLOC_031685	lncRNA	Chr14	136664218	136669346	+	5	717
LNC_001430	XLOC_004693	lncRNA	Chr04	87527501	87535340	+	2	734
LNC_000769	XLOC_002418	lncRNA	Chr02	49404580	49408576	-	2	215
LNC_000768	XLOC_002411	lncRNA	Chr02	48622541	48629411	-	2	399
LNC_008550	XLOC_031676	lncRNA	Chr14	136097683	136103189	+	2	1150
LNC_008551	XLOC_031677	lncRNA	Chr14	136124448	136124893	+	1	446
LNC_008552	XLOC_031679	lncRNA	Chr14	136335340	136340145	+	5	1190
LNC_001431	XLOC_004693	lncRNA	Chr04	87527501	87535340	+	3	734
LNC_000763	XLOC_002402	lncRNA	Chr02	47739177	47739391	-	1	215
LNC_000762	XLOC_002395	lncRNA	Chr02	46869258	46869567	-	1	310
LNC_000761	XLOC_002394	lncRNA	Chr02	46865517	46872186	-	2	470
LNC_000760	XLOC_002394	lncRNA	Chr02	46865306	46872247	-	2	606
LNC_000767	XLOC_002410	lncRNA	Chr02	48621696	48630692	-	2	380
LNC_000766	XLOC_002408	lncRNA	Chr02	48447826	48448141	-	1	316
LNC_000765	XLOC_002404	lncRNA	Chr02	48173190	48173502	-	1	313
LNC_000764	XLOC_002403	lncRNA	Chr02	48012553	48012948	-	3	224
LNC_013033	XLOC_048058	lncRNA	Chr20	87179460	87180984	+	2	1501
LNC_006353	XLOC_022677	lncRNA	Chr10	83602950	83612317	-	2	984
LNC_013032	XLOC_048058	lncRNA	Chr20	87179459	87180983	+	1	1525
LNC_006354	XLOC_022679	lncRNA	Chr10	83735703	83736362	-	1	660
LNC_013031	XLOC_048055	lncRNA	Chr20	87004695	87006158	+	3	1212
LNC_006355	XLOC_022684	lncRNA	Chr10	84300588	84302953	-	3	538
LNC_002545	XLOC_008186	lncRNA	Chr06	87529248	87530246	+	1	999
LNC_002544	XLOC_008185	lncRNA	Chr06	87528668	87528932	+	1	265
LNC_002547	XLOC_008189	lncRNA	Chr06	88039040	88042661	+	2	888
LNC_002546	XLOC_008188	lncRNA	Chr06	87612053	87612898	+	1	846
LNC_002541	XLOC_008174	lncRNA	Chr06	86850025	86851462	+	2	1412
LNC_002540	XLOC_008167	lncRNA	Chr06	85880911	85881220	+	1	310
LNC_002543	XLOC_008179	lncRNA	Chr06	87071876	87078563	+	2	286
LNC_002542	XLOC_008174	lncRNA	Chr06	86850025	86851463	+	1	1439
LNC_012319	XLOC_044981	lncRNA	Chr18	93098162	93098413	-	1	252
LNC_012318	XLOC_044973	lncRNA	Chr18	92728222	92728516	-	1	295
LNC_006357	XLOC_022692	lncRNA	Chr10	84877399	84881799	-	2	845
LNC_002549	XLOC_008197	lncRNA	Chr06	88381123	88384851	+	2	442
LNC_002548	XLOC_008194	lncRNA	Chr06	88237863	88238251	+	1	389
LNC_012869	XLOC_047507	lncRNA	Chr20	55562192	55563000	+	3	431
LNC_012868	XLOC_047502	lncRNA	Chr20	55413374	55414644	+	4	782
LNC_003155	XLOC_010322	lncRNA	Chr06	23971048	23973238	-	2	2100
LNC_001438	XLOC_004710	lncRNA	Chr04	88129549	88134568	+	3	685
LNC_003157	XLOC_010325	lncRNA	Chr06	24151052	24151343	-	1	292
LNC_003156	XLOC_010323	lncRNA	Chr06	24002917	24005150	-	2	561
LNC_003151	XLOC_010315	lncRNA	Chr06	23760770	23765205	-	8	704
LNC_003150	XLOC_010313	lncRNA	Chr06	23752642	23753413	-	3	305
LNC_003153	XLOC_010319	lncRNA	Chr06	23894402	23894747	-	1	346
LNC_003152	XLOC_010315	lncRNA	Chr06	23760785	23765205	-	7	799
LNC_013034	XLOC_048059	lncRNA	Chr20	87181067	87181599	+	2	473
LNC_003159	XLOC_010343	lncRNA	Chr06	24932534	24932980	-	1	447
LNC_003158	XLOC_010337	lncRNA	Chr06	24531061	24531744	-	3	475
LNC_006429	XLOC_022842	lncRNA	Chr10	97914857	97923407	-	2	1247
LNC_000499	XLOC_001759	lncRNA	Chr02	96023111	96023747	+	1	637
LNC_000498	XLOC_001756	lncRNA	Chr02	96001867	96002525	+	1	659
LNC_000495	XLOC_001725	lncRNA	Chr02	95063761	95064030	+	1	270
LNC_000494	XLOC_001723	lncRNA	Chr02	94981420	94981681	+	1	262
LNC_000497	XLOC_001750	lncRNA	Chr02	95946695	95947658	+	2	881
LNC_000496	XLOC_001740	lncRNA	Chr02	95712949	95713248	+	1	300
LNC_000491	XLOC_001666	lncRNA	Chr02	93401424	93407945	+	2	721
LNC_000490	XLOC_001665	lncRNA	Chr02	93392969	93400285	+	2	794
LNC_000493	XLOC_001709	lncRNA	Chr02	94603388	94604089	+	2	613
LNC_000492	XLOC_001669	lncRNA	Chr02	93467436	93468083	+	1	648
LNC_002400	XLOC_007817	lncRNA	Chr06	57803572	57811111	+	2	519
LNC_002401	XLOC_007817	lncRNA	Chr06	57803572	57811114	+	2	522
LNC_002402	XLOC_007823	lncRNA	Chr06	58120754	58121005	+	1	252
LNC_002403	XLOC_007825	lncRNA	Chr06	58146110	58146473	+	2	275
LNC_002404	XLOC_007840	lncRNA	Chr06	59304417	59305759	+	1	1343
LNC_002405	XLOC_007841	lncRNA	Chr06	59327735	59329598	+	3	1103
LNC_002406	XLOC_007842	lncRNA	Chr06	59338559	59347419	+	2	3393
LNC_002407	XLOC_007842	lncRNA	Chr06	59338559	59347474	+	2	5494
LNC_002408	XLOC_007842	lncRNA	Chr06	59338559	59347474	+	2	3448
LNC_002409	XLOC_007842	lncRNA	Chr06	59338569	59347474	+	2	5449
LNC_015851	XLOC_057630	lncRNA	Chr22	93297756	93297977	-	1	222
LNC_010649	XLOC_039177	lncRNA	Chr16	78613719	78616458	-	3	1907
LNC_010648	XLOC_039174	lncRNA	Chr16	78498666	78499354	-	1	689
LNC_012171	XLOC_044464	lncRNA	Chr18	71212112	71219233	-	2	2852
LNC_011953	XLOC_043877	lncRNA	Chr18	29255656	29257938	-	1	2283
LNC_012116	XLOC_044255	lncRNA	Chr18	61569741	61573469	-	2	944
LNC_010641	XLOC_039167	lncRNA	Chr16	77687223	77695103	-	2	349
LNC_010640	XLOC_039166	lncRNA	Chr16	77679763	77687592	-	2	298
LNC_010643	XLOC_039173	lncRNA	Chr16	78456553	78464197	-	3	487
LNC_010642	XLOC_039167	lncRNA	Chr16	77687223	77695106	-	2	352
LNC_010645	XLOC_039173	lncRNA	Chr16	78462836	78470521	-	3	509
LNC_010644	XLOC_039173	lncRNA	Chr16	78456553	78470511	-	4	551
LNC_010647	XLOC_039173	lncRNA	Chr16	78468902	78470521	-	2	712
LNC_010646	XLOC_039173	lncRNA	Chr16	78462871	78470430	-	2	402
LNC_008785	XLOC_032879	lncRNA	Chr14	15859629	15860036	-	1	408
LNC_012114	XLOC_044249	lncRNA	Chr18	61128008	61129678	-	1	1671
LNC_012113	XLOC_044247	lncRNA	Chr18	60945206	60948062	-	4	935
LNC_012112	XLOC_044244	lncRNA	Chr18	60802275	60802629	-	1	355
LNC_012170	XLOC_044464	lncRNA	Chr18	71212112	71219233	-	3	5000
LNC_012111	XLOC_044243	lncRNA	Chr18	60649165	60649478	-	1	314
LNC_015180	XLOC_055655	lncRNA	Chr22	160368722	160378621	+	3	740
LNC_011649	XLOC_042717	lncRNA	Chr18	120425487	120433789	+	2	496
LNC_015183	XLOC_055655	lncRNA	Chr22	160370798	160378286	+	2	347
LNC_015182	XLOC_055655	lncRNA	Chr22	160368812	160378286	+	2	315
LNC_015185	XLOC_055659	lncRNA	Chr22	160469203	160474281	+	2	439
LNC_012173	XLOC_044464	lncRNA	Chr18	71212112	71219233	-	3	2806
LNC_001018	XLOC_003551	lncRNA	Chr04	3509288	3509584	+	1	297
LNC_001019	XLOC_003553	lncRNA	Chr04	3565661	3566095	+	1	435
LNC_015475	XLOC_056775	lncRNA	Chr22	26835260	26835961	-	1	702
LNC_015187	XLOC_055670	lncRNA	Chr22	160880281	160880684	+	1	404
LNC_001012	XLOC_003516	lncRNA	Chr04	2107904	2110375	+	2	491
LNC_001013	XLOC_003518	lncRNA	Chr04	2450560	2450947	+	1	388
LNC_001010	XLOC_003507	lncRNA	Chr04	1720103	1732202	+	2	583
LNC_001011	XLOC_003507	lncRNA	Chr04	1720103	1732202	+	2	406
LNC_001016	XLOC_003535	lncRNA	Chr04	2850146	2861193	+	11	1485
LNC_001017	XLOC_003549	lncRNA	Chr04	3467196	3471263	+	7	828
LNC_001014	XLOC_003524	lncRNA	Chr04	2587110	2590669	+	6	1276
LNC_001015	XLOC_003533	lncRNA	Chr04	2812829	2814828	+	1	2000
LNC_008738	XLOC_032644	lncRNA	Chr14	6485998	6487471	-	5	1048
LNC_008739	XLOC_032650	lncRNA	Chr14	6646164	6646812	-	3	467
LNC_015188	XLOC_055673	lncRNA	Chr22	160977893	160978815	+	3	615
LNC_008730	XLOC_032613	lncRNA	Chr14	4752810	4753768	-	3	751
LNC_008731	XLOC_032616	lncRNA	Chr14	4866851	4869815	-	4	715
LNC_008732	XLOC_032621	lncRNA	Chr14	5125538	5127858	-	2	448
LNC_008733	XLOC_032622	lncRNA	Chr14	5306535	5308723	-	2	380
LNC_008734	XLOC_032623	lncRNA	Chr14	5317513	5317716	-	1	204
LNC_008735	XLOC_032624	lncRNA	Chr14	5495179	5501183	-	2	799
LNC_008736	XLOC_032624	lncRNA	Chr14	5495244	5501311	-	2	862
LNC_008737	XLOC_032624	lncRNA	Chr14	5495600	5501297	-	2	492
LNC_014018	XLOC_051744	lncRNA	Chr20	115736658	115737407	-	1	750
LNC_014019	XLOC_051749	lncRNA	Chr20	116080310	116080646	-	1	337
LNC_007903	XLOC_029881	lncRNA	Chr14	33469905	33470281	+	1	377
LNC_011068	XLOC_040791	lncRNA	Chr18	13154923	13155808	+	1	886
LNC_011069	XLOC_040800	lncRNA	Chr18	13672227	13673120	+	2	463
LNC_011066	XLOC_040788	lncRNA	Chr18	12858160	12865648	+	2	1039
LNC_011067	XLOC_040790	lncRNA	Chr18	13153612	13156298	+	2	656
LNC_011064	XLOC_040785	lncRNA	Chr18	12500382	12500736	+	1	355
LNC_011065	XLOC_040788	lncRNA	Chr18	12858160	12865648	+	2	1039
LNC_011062	XLOC_040778	lncRNA	Chr18	11913734	11913942	+	1	209
LNC_011063	XLOC_040784	lncRNA	Chr18	12465565	12468166	+	1	2602
LNC_011060	XLOC_040774	lncRNA	Chr18	11619886	11628842	+	6	1035
LNC_011061	XLOC_040775	lncRNA	Chr18	11691955	11693761	+	5	702
LNC_011133	XLOC_040939	lncRNA	Chr18	23545622	23546567	+	1	946
LNC_010258	XLOC_037595	lncRNA	Chr16	125223740	125224947	+	2	1149
LNC_010259	XLOC_037596	lncRNA	Chr16	125272982	125273265	+	1	284
LNC_010256	XLOC_037593	lncRNA	Chr16	125214039	125214564	+	1	526
LNC_010257	XLOC_037594	lncRNA	Chr16	125222534	125223355	+	1	822
LNC_010254	XLOC_037579	lncRNA	Chr16	124803482	124806398	+	4	573
LNC_010255	XLOC_037588	lncRNA	Chr16	125021402	125022275	+	3	566
LNC_010252	XLOC_037575	lncRNA	Chr16	124413570	124415399	+	5	403
LNC_010253	XLOC_037577	lncRNA	Chr16	124455946	124456622	+	2	449
LNC_010250	XLOC_037565	lncRNA	Chr16	124062973	124066481	+	3	436
LNC_010251	XLOC_037575	lncRNA	Chr16	124413401	124415550	+	5	552
LNC_001171	XLOC_003941	lncRNA	Chr04	29059550	29059831	+	1	282
LNC_001170	XLOC_003940	lncRNA	Chr04	29051093	29051395	+	1	303
LNC_001173	XLOC_003949	lncRNA	Chr04	29794187	29794583	+	1	397
LNC_001172	XLOC_003945	lncRNA	Chr04	29400364	29400823	+	2	382
LNC_001175	XLOC_003956	lncRNA	Chr04	30269846	30283203	+	3	891
LNC_001174	XLOC_003955	lncRNA	Chr04	30178509	30186794	+	2	257
LNC_001177	XLOC_003956	lncRNA	Chr04	30269846	30283227	+	3	4538
LNC_001176	XLOC_003956	lncRNA	Chr04	30269846	30283227	+	3	4538
LNC_001179	XLOC_003956	lncRNA	Chr04	30269958	30277334	+	2	2064
LNC_001178	XLOC_003956	lncRNA	Chr04	30269925	30283227	+	3	4460
LNC_016174	XLOC_058725	lncRNA	Chr22	147879349	147894282	-	3	1086
LNC_013285	XLOC_048868	lncRNA	Chr20	146999146	146999385	+	1	240
LNC_014863	XLOC_054376	lncRNA	Chr22	99036630	99132841	+	2	203
LNC_016177	XLOC_058725	lncRNA	Chr22	147885855	147894617	-	2	1707
LNC_010754	XLOC_039481	lncRNA	Chr16	100547650	100554900	-	3	489
LNC_016176	XLOC_058725	lncRNA	Chr22	147885855	147894617	-	2	1707
LNC_015552	XLOC_056902	lncRNA	Chr22	38078490	38078708	-	1	219
LNC_004279	XLOC_014096	lncRNA	Chr08	62192355	62193555	+	3	502
LNC_007188	XLOC_026429	lncRNA	Chr12	1347035	1347494	-	1	460
LNC_016062	XLOC_058351	lncRNA	Chr22	128386765	128387012	-	1	248
LNC_015474	XLOC_056773	lncRNA	Chr22	26686201	26686829	-	2	565
LNC_016171	XLOC_058725	lncRNA	Chr22	147878799	147894282	-	3	1369
LNC_004278	XLOC_014087	lncRNA	Chr08	61806799	61809316	+	4	707
LNC_015769	XLOC_057347	lncRNA	Chr22	78866089	78868873	-	4	625
LNC_015768	XLOC_057341	lncRNA	Chr22	78713042	78713614	-	1	573
LNC_014032	XLOC_051762	lncRNA	Chr20	118001140	118002622	-	2	522
LNC_015761	XLOC_057297	lncRNA	Chr22	77060923	77061150	-	1	228
LNC_015760	XLOC_057290	lncRNA	Chr22	76630566	76638192	-	2	255
LNC_015763	XLOC_057304	lncRNA	Chr22	77226261	77228188	-	4	659
LNC_015030	XLOC_055009	lncRNA	Chr22	129535254	129535462	+	1	209
LNC_015765	XLOC_057321	lncRNA	Chr22	77813433	77813736	-	1	304
LNC_015764	XLOC_057308	lncRNA	Chr22	77416458	77418312	-	2	349
LNC_015767	XLOC_057338	lncRNA	Chr22	78399636	78399843	-	1	208
LNC_015766	XLOC_057333	lncRNA	Chr22	78139458	78139822	-	2	231
LNC_003713	XLOC_011641	lncRNA	Chr06	125945622	125946457	-	1	836
LNC_003712	XLOC_011637	lncRNA	Chr06	125875827	125877980	-	5	1281
LNC_003711	XLOC_011632	lncRNA	Chr06	125628463	125628929	-	1	467
LNC_003710	XLOC_011626	lncRNA	Chr06	125428978	125431604	-	2	731
LNC_003717	XLOC_011661	lncRNA	Chr06	126827114	126827490	-	1	377
LNC_003716	XLOC_011660	lncRNA	Chr06	126559587	126567109	-	2	266
LNC_003715	XLOC_011657	lncRNA	Chr06	126412201	126412446	-	1	246
LNC_003714	XLOC_011644	lncRNA	Chr06	126088664	126089046	-	1	383
LNC_003719	XLOC_011673	lncRNA	Chr06	127370911	127371355	-	1	445
LNC_003718	XLOC_011665	lncRNA	Chr06	127148842	127149509	-	2	399
LNC_005386	XLOC_018757	lncRNA	Chr10	40150202	40150417	+	1	216
LNC_005387	XLOC_018761	lncRNA	Chr10	40222837	40223085	+	1	249
LNC_005384	XLOC_018749	lncRNA	Chr10	39888560	39893301	+	13	1601
LNC_005385	XLOC_018754	lncRNA	Chr10	40051715	40062207	+	15	1833
LNC_005382	XLOC_018745	lncRNA	Chr10	39783680	39785120	+	2	761
LNC_005383	XLOC_018747	lncRNA	Chr10	39845501	39848476	+	2	953
LNC_005380	XLOC_018717	lncRNA	Chr10	38945658	38946161	+	1	504
LNC_005381	XLOC_018726	lncRNA	Chr10	39326818	39328027	+	2	881
LNC_005388	XLOC_018768	lncRNA	Chr10	40480681	40485063	+	4	703
LNC_005389	XLOC_018772	lncRNA	Chr10	40689175	40689450	+	1	276
LNC_007728	XLOC_029128	lncRNA	Chr12	115941075	115941864	-	1	790
LNC_007729	XLOC_029151	lncRNA	Chr14	492979	493797	+	2	325
LNC_007726	XLOC_029112	lncRNA	Chr12	114857627	114865918	-	2	839
LNC_007727	XLOC_029124	lncRNA	Chr12	115420329	115422531	-	2	393
LNC_007724	XLOC_029108	lncRNA	Chr12	114494243	114503300	-	2	765
LNC_007725	XLOC_029112	lncRNA	Chr12	114857595	114866023	-	2	976
LNC_007722	XLOC_029093	lncRNA	Chr12	113900614	113901469	-	1	856
LNC_007723	XLOC_029098	lncRNA	Chr12	113979453	113979731	-	1	279
LNC_007720	XLOC_029082	lncRNA	Chr12	113055427	113055755	-	1	329
LNC_007721	XLOC_029086	lncRNA	Chr12	113422678	113423350	-	1	673
LNC_012081	XLOC_044161	lncRNA	Chr18	54754673	54765392	-	9	1258
LNC_012080	XLOC_044159	lncRNA	Chr18	54557849	54558242	-	1	394
LNC_012083	XLOC_044164	lncRNA	Chr18	54875954	54880469	-	3	3781
LNC_012082	XLOC_044164	lncRNA	Chr18	54875954	54880469	-	3	3834
LNC_012085	XLOC_044166	lncRNA	Chr18	54933307	54934146	-	1	840
LNC_012084	XLOC_044164	lncRNA	Chr18	54875984	54880478	-	3	3764
LNC_003438	XLOC_011086	lncRNA	Chr06	75813622	75814338	-	1	717
LNC_003439	XLOC_011089	lncRNA	Chr06	75850370	75850838	-	1	469
LNC_003436	XLOC_011079	lncRNA	Chr06	75459367	75483349	-	8	1283
LNC_003437	XLOC_011083	lncRNA	Chr06	75738920	75740981	-	1	2062
LNC_003434	XLOC_011078	lncRNA	Chr06	75447302	75447614	-	1	313
LNC_003435	XLOC_011079	lncRNA	Chr06	75459364	75483350	-	9	1422
LNC_003432	XLOC_011075	lncRNA	Chr06	75083005	75083452	-	2	356
LNC_003433	XLOC_011077	lncRNA	Chr06	75296559	75297436	-	1	878
LNC_003430	XLOC_011067	lncRNA	Chr06	74522310	74523573	-	2	1034
LNC_003431	XLOC_011069	lncRNA	Chr06	74684873	74685118	-	1	246
LNC_005658	XLOC_019791	lncRNA	Chr10	95054459	95062849	+	2	623
LNC_005659	XLOC_019793	lncRNA	Chr10	95086995	95087467	+	1	473
LNC_013016	XLOC_048017	lncRNA	Chr20	84536759	84537163	+	1	405
LNC_005650	XLOC_019763	lncRNA	Chr10	92894992	92895237	+	1	246
LNC_005651	XLOC_019768	lncRNA	Chr10	93344444	93346305	+	3	750
LNC_005652	XLOC_019772	lncRNA	Chr10	93734287	93734494	+	1	208
LNC_005653	XLOC_019773	lncRNA	Chr10	93734982	93735786	+	1	805
LNC_005654	XLOC_019776	lncRNA	Chr10	93878930	93879300	+	2	275
LNC_005655	XLOC_019784	lncRNA	Chr10	94435609	94435863	+	1	255
LNC_005656	XLOC_019787	lncRNA	Chr10	94722517	94722783	+	1	267
LNC_005657	XLOC_019790	lncRNA	Chr10	94963965	94964643	+	1	679
LNC_002390	XLOC_007815	lncRNA	Chr06	57716506	57725208	+	2	4034
LNC_002391	XLOC_007815	lncRNA	Chr06	57716534	57724604	+	2	3402
LNC_002392	XLOC_007817	lncRNA	Chr06	57801609	57811115	+	2	2481
LNC_002393	XLOC_007817	lncRNA	Chr06	57801609	57811115	+	2	2481
LNC_002394	XLOC_007817	lncRNA	Chr06	57801609	57811115	+	2	2481
LNC_002395	XLOC_007817	lncRNA	Chr06	57801609	57811730	+	3	593
LNC_002396	XLOC_007817	lncRNA	Chr06	57801640	57811111	+	2	2446
LNC_002397	XLOC_007817	lncRNA	Chr06	57801647	57804666	+	2	512
LNC_002398	XLOC_007817	lncRNA	Chr06	57801691	57811114	+	2	2397
LNC_002399	XLOC_007817	lncRNA	Chr06	57803147	57811115	+	2	948
LNC_015404	XLOC_056636	lncRNA	Chr22	18821765	18826700	-	4	826
LNC_003380	XLOC_010946	lncRNA	Chr06	66139081	66150182	-	2	4458
LNC_003381	XLOC_010946	lncRNA	Chr06	66139269	66150182	-	2	4270
LNC_003382	XLOC_010946	lncRNA	Chr06	66139827	66149791	-	3	862
LNC_003383	XLOC_010946	lncRNA	Chr06	66139827	66149791	-	2	882
LNC_003384	XLOC_010946	lncRNA	Chr06	66140249	66150180	-	2	3288
LNC_003385	XLOC_010946	lncRNA	Chr06	66140249	66150180	-	2	3288
LNC_003386	XLOC_010946	lncRNA	Chr06	66140541	66149791	-	2	2607
LNC_003387	XLOC_010946	lncRNA	Chr06	66140541	66149791	-	2	2607
LNC_003388	XLOC_010946	lncRNA	Chr06	66140567	66149954	-	2	2744
LNC_003389	XLOC_010954	lncRNA	Chr06	66559363	66560363	-	1	1001
LNC_013210	XLOC_048587	lncRNA	Chr20	131232325	131261806	+	5	1744
LNC_013688	XLOC_050856	lncRNA	Chr20	55557580	55561384	-	4	781
LNC_013689	XLOC_050858	lncRNA	Chr20	55564465	55564844	-	1	380
LNC_013684	XLOC_050822	lncRNA	Chr20	54312404	54315155	-	5	1525
LNC_013685	XLOC_050836	lncRNA	Chr20	54781380	54782076	-	2	558
LNC_013686	XLOC_050837	lncRNA	Chr20	54785692	54786032	-	1	341
LNC_013687	XLOC_050846	lncRNA	Chr20	55294152	55294485	-	1	334
LNC_013680	XLOC_050814	lncRNA	Chr20	53918419	53918883	-	3	271
LNC_013681	XLOC_050815	lncRNA	Chr20	54011130	54015110	-	2	1786
LNC_013682	XLOC_050818	lncRNA	Chr20	54178821	54182317	-	8	1206
LNC_013683	XLOC_050822	lncRNA	Chr20	54312387	54315180	-	5	1563
LNC_012231	XLOC_044629	lncRNA	Chr18	78613123	78615589	-	2	392
LNC_008838	XLOC_033009	lncRNA	Chr14	25223020	25223276	-	1	257
LNC_010814	XLOC_039663	lncRNA	Chr16	110283603	110292293	-	2	2069
LNC_010815	XLOC_039664	lncRNA	Chr16	110348558	110348840	-	1	283
LNC_010816	XLOC_039665	lncRNA	Chr16	110351395	110351711	-	1	317
LNC_010817	XLOC_039667	lncRNA	Chr16	110364096	110364330	-	1	235
LNC_010810	XLOC_039663	lncRNA	Chr16	110282898	110291871	-	2	4471
LNC_010811	XLOC_039663	lncRNA	Chr16	110283600	110291871	-	2	1650
LNC_006099	XLOC_021645	lncRNA	Chr10	34557624	34560900	-	14	1535
LNC_006098	XLOC_021643	lncRNA	Chr10	34551930	34552236	-	1	307
LNC_006097	XLOC_021631	lncRNA	Chr10	34301371	34307990	-	2	1366
LNC_006096	XLOC_021626	lncRNA	Chr10	34221944	34222223	-	1	280
LNC_006095	XLOC_021621	lncRNA	Chr10	34153591	34153839	-	1	249
LNC_006094	XLOC_021602	lncRNA	Chr10	33452458	33452662	-	1	205
LNC_006093	XLOC_021591	lncRNA	Chr10	33101908	33102583	-	2	581
LNC_006092	XLOC_021590	lncRNA	Chr10	33015277	33016338	-	1	1062
LNC_006091	XLOC_021587	lncRNA	Chr10	32709830	32715635	-	2	208
LNC_006090	XLOC_021587	lncRNA	Chr10	32709256	32715636	-	2	783
LNC_013356	XLOC_049298	lncRNA	Chr20	163850063	163899055	+	3	1372
LNC_013357	XLOC_049301	lncRNA	Chr20	163917021	163918597	+	1	1577
LNC_013354	XLOC_049296	lncRNA	Chr20	163774821	163793415	+	2	582
LNC_013355	XLOC_049296	lncRNA	Chr20	163792829	163793416	+	2	499
LNC_013352	XLOC_049296	lncRNA	Chr20	163774525	163780566	+	3	887
LNC_013353	XLOC_049296	lncRNA	Chr20	163774525	163793415	+	4	878
LNC_013350	XLOC_049284	lncRNA	Chr20	163562537	163566794	+	3	625
LNC_013351	XLOC_049284	lncRNA	Chr20	163562576	163566794	+	3	631
LNC_013358	XLOC_049304	lncRNA	Chr20	164010926	164081692	+	3	669
LNC_013359	XLOC_049304	lncRNA	Chr20	164010969	164081694	+	3	628
LNC_004529	XLOC_014877	lncRNA	Chr08	115061119	115061760	+	1	642
LNC_004528	XLOC_014858	lncRNA	Chr08	114421328	114422192	+	4	617
LNC_016179	XLOC_058726	lncRNA	Chr22	147905287	147907386	-	3	321
LNC_004521	XLOC_014828	lncRNA	Chr08	113425692	113434943	+	2	690
LNC_004520	XLOC_014822	lncRNA	Chr08	113198498	113200203	+	1	1706
LNC_004523	XLOC_014839	lncRNA	Chr08	113835999	113837610	+	3	668
LNC_004522	XLOC_014832	lncRNA	Chr08	113605196	113606050	+	3	618
LNC_004525	XLOC_014841	lncRNA	Chr08	113879312	113879966	+	1	655
LNC_004524	XLOC_014840	lncRNA	Chr08	113875795	113876509	+	1	715
LNC_004527	XLOC_014845	lncRNA	Chr08	114007144	114010424	+	2	2263
LNC_004526	XLOC_014843	lncRNA	Chr08	113951661	113952114	+	1	454
LNC_009012	XLOC_033354	lncRNA	Chr14	51349672	51351413	-	2	537
LNC_009013	XLOC_033356	lncRNA	Chr14	51660454	51660899	-	1	446
LNC_009010	XLOC_033348	lncRNA	Chr14	51099150	51106781	-	2	539
LNC_009011	XLOC_033348	lncRNA	Chr14	51099150	51106793	-	2	551
LNC_009016	XLOC_033362	lncRNA	Chr14	52257078	52262232	-	3	520
LNC_009017	XLOC_033364	lncRNA	Chr14	52338345	52339864	-	2	443
LNC_009014	XLOC_033360	lncRNA	Chr14	51884573	51885082	-	1	510
LNC_007598	XLOC_028615	lncRNA	Chr12	85856199	85861950	-	2	956
LNC_009018	XLOC_033365	lncRNA	Chr14	52365529	52365986	-	1	458
LNC_009019	XLOC_033367	lncRNA	Chr14	52672888	52673105	-	1	218
LNC_006673	XLOC_023984	lncRNA	Chr12	7966295	7968990	+	5	561
LNC_006672	XLOC_023964	lncRNA	Chr12	7341404	7341659	+	1	256
LNC_006671	XLOC_023960	lncRNA	Chr12	7221411	7223329	+	4	723
LNC_006670	XLOC_023950	lncRNA	Chr12	7041850	7044243	+	3	413
LNC_006677	XLOC_024011	lncRNA	Chr12	8469504	8472077	+	3	529
LNC_006676	XLOC_024008	lncRNA	Chr12	8429650	8431986	+	5	857
LNC_006675	XLOC_024006	lncRNA	Chr12	8357327	8360394	+	2	600
LNC_006674	XLOC_024001	lncRNA	Chr12	8311915	8314874	+	2	529
LNC_013235	XLOC_048634	lncRNA	Chr20	134726755	134727674	+	1	920
LNC_013234	XLOC_048633	lncRNA	Chr20	134724780	134731708	+	2	354
LNC_006679	XLOC_024029	lncRNA	Chr12	8866664	8866918	+	1	255
LNC_006678	XLOC_024013	lncRNA	Chr12	8480124	8487408	+	5	1204
LNC_013231	XLOC_048623	lncRNA	Chr20	133518865	133526469	+	2	881
LNC_013230	XLOC_048622	lncRNA	Chr20	133517372	133526731	+	3	340
LNC_013233	XLOC_048633	lncRNA	Chr20	134724646	134731708	+	2	488
LNC_013232	XLOC_048631	lncRNA	Chr20	134364198	134364626	+	1	429
LNC_008947	XLOC_033239	lncRNA	Chr14	42212274	42215041	-	2	404
LNC_008946	XLOC_033238	lncRNA	Chr14	42169629	42170247	-	1	619
LNC_008945	XLOC_033233	lncRNA	Chr14	41705077	41714803	-	3	308
LNC_008944	XLOC_033232	lncRNA	Chr14	41694371	41695022	-	2	565
LNC_008943	XLOC_033230	lncRNA	Chr14	41401283	41417103	-	2	247
LNC_008942	XLOC_033229	lncRNA	Chr14	41385396	41385620	-	1	225
LNC_008941	XLOC_033226	lncRNA	Chr14	40766402	40854723	-	9	1042
LNC_008940	XLOC_033224	lncRNA	Chr14	40636869	40637110	-	1	242
LNC_011857	XLOC_043695	lncRNA	Chr18	16728866	16729068	-	1	203
LNC_011856	XLOC_043693	lncRNA	Chr18	16643074	16645409	-	2	320
LNC_011855	XLOC_043693	lncRNA	Chr18	16638118	16645424	-	2	344
LNC_011854	XLOC_043692	lncRNA	Chr18	16630535	16631090	-	1	556
LNC_011853	XLOC_043690	lncRNA	Chr18	16607990	16609071	-	1	1082
LNC_011852	XLOC_043686	lncRNA	Chr18	16377138	16377441	-	1	304
LNC_008949	XLOC_033250	lncRNA	Chr14	43221867	43222323	-	1	457
LNC_008948	XLOC_033249	lncRNA	Chr14	43167645	43169611	-	1	1967
LNC_013751	XLOC_051117	lncRNA	Chr20	64976871	64977184	-	1	314
LNC_016161	XLOC_058677	lncRNA	Chr22	146070011	146070383	-	1	373
LNC_015012	XLOC_054935	lncRNA	Chr22	126633388	126638180	+	7	1263
LNC_007594	XLOC_028615	lncRNA	Chr12	85853873	85861943	-	2	3275
LNC_013260	XLOC_048698	lncRNA	Chr20	138543042	138543352	+	1	311
LNC_015644	XLOC_057056	lncRNA	Chr22	51742268	51747860	-	2	1060
LNC_013328	XLOC_049137	lncRNA	Chr20	158271809	158272545	+	1	737
LNC_015998	XLOC_058131	lncRNA	Chr22	119136294	119136544	-	1	251
LNC_015999	XLOC_058146	lncRNA	Chr22	119623614	119623957	-	1	344
LNC_015992	XLOC_058123	lncRNA	Chr22	118720370	118726746	-	2	597
LNC_015993	XLOC_058123	lncRNA	Chr22	118720475	118726736	-	2	511
LNC_015990	XLOC_058123	lncRNA	Chr22	118720370	118726746	-	2	597
LNC_015991	XLOC_058123	lncRNA	Chr22	118720370	118726746	-	2	597
LNC_015996	XLOC_058126	lncRNA	Chr22	118901495	118909443	-	2	236
LNC_015997	XLOC_058130	lncRNA	Chr22	119109639	119110104	-	1	466
LNC_015994	XLOC_058125	lncRNA	Chr22	118900427	118900775	-	1	349
LNC_015995	XLOC_058126	lncRNA	Chr22	118901467	118909436	-	2	257
LNC_012625	XLOC_046282	lncRNA	Chr20	4219875	4229256	+	2	4025
LNC_008714	XLOC_032527	lncRNA	Chr14	2559076	2559332	-	1	257
LNC_009625	XLOC_035611	lncRNA	Chr16	3763133	3764883	+	1	1751
LNC_009624	XLOC_035609	lncRNA	Chr16	3606485	3611299	+	2	353
LNC_014659	XLOC_053810	lncRNA	Chr22	67060979	67069081	+	3	4564
LNC_009627	XLOC_035612	lncRNA	Chr16	4056065	4058397	+	3	1085
LNC_005016	XLOC_016834	lncRNA	Chr08	92040721	92041374	-	2	605
LNC_000537	XLOC_001894	lncRNA	Chr02	6815368	6815762	-	1	395
LNC_000534	XLOC_001889	lncRNA	Chr02	6386618	6386995	-	1	378
LNC_000535	XLOC_001892	lncRNA	Chr02	6558704	6560940	-	2	453
LNC_000532	XLOC_001884	lncRNA	Chr02	6321032	6324496	-	3	1087
LNC_000533	XLOC_001887	lncRNA	Chr02	6354981	6356483	-	3	518
LNC_000530	XLOC_001862	lncRNA	Chr02	5487986	5490924	-	2	303
LNC_000531	XLOC_001874	lncRNA	Chr02	6013122	6013564	-	1	443
LNC_009621	XLOC_035602	lncRNA	Chr16	3300061	3320595	+	6	950
LNC_014391	XLOC_053298	lncRNA	Chr22	22891426	22891683	+	1	258
LNC_000538	XLOC_001919	lncRNA	Chr02	8530221	8531369	-	1	1149
LNC_000539	XLOC_001919	lncRNA	Chr02	8530329	8531391	-	2	978
LNC_014227	XLOC_052621	lncRNA	Chr20	161862039	161866773	-	4	663
LNC_012925	XLOC_047778	lncRNA	Chr20	66658787	66659262	+	1	476
LNC_014225	XLOC_052607	lncRNA	Chr20	161513343	161513589	-	1	247
LNC_014224	XLOC_052599	lncRNA	Chr20	161325361	161328008	-	5	813
LNC_014223	XLOC_052595	lncRNA	Chr20	161277443	161287917	-	9	1156
LNC_009623	XLOC_035608	lncRNA	Chr16	3574171	3599457	+	12	1248
LNC_014221	XLOC_052590	lncRNA	Chr20	161191566	161191920	-	1	355
LNC_014220	XLOC_052574	lncRNA	Chr20	160390612	160390921	-	1	310
LNC_014397	XLOC_053314	lncRNA	Chr22	23675242	23690599	+	2	400
LNC_016067	XLOC_058366	lncRNA	Chr22	129107721	129108725	-	2	930
LNC_009622	XLOC_035606	lncRNA	Chr16	3517111	3517430	+	1	320
LNC_014229	XLOC_052649	lncRNA	Chr20	162928460	162928712	-	1	253
LNC_014228	XLOC_052626	lncRNA	Chr20	161945509	161952486	-	3	616
LNC_013903	XLOC_051516	lncRNA	Chr20	94040302	94042372	-	2	504
LNC_013902	XLOC_051512	lncRNA	Chr20	93462439	93465790	-	4	979
LNC_013901	XLOC_051508	lncRNA	Chr20	92770630	92770843	-	1	214
LNC_013568	XLOC_050259	lncRNA	Chr20	32154187	32163601	-	3	5923
LNC_013907	XLOC_051521	lncRNA	Chr20	94257976	94258404	-	1	429
LNC_013906	XLOC_051520	lncRNA	Chr20	94256591	94256967	-	1	377
LNC_003948	XLOC_012455	lncRNA	Chr06	162945753	162946202	-	1	450
LNC_003949	XLOC_012457	lncRNA	Chr06	162981168	162981741	-	2	496
LNC_003946	XLOC_012442	lncRNA	Chr06	162518437	162522183	-	3	717
LNC_003947	XLOC_012444	lncRNA	Chr06	162611189	162613724	-	4	1106
LNC_003944	XLOC_012435	lncRNA	Chr06	162257990	162258211	-	1	222
LNC_003945	XLOC_012436	lncRNA	Chr06	162262342	162262577	-	1	236
LNC_003942	XLOC_012433	lncRNA	Chr06	162187804	162190649	-	2	898
LNC_003943	XLOC_012433	lncRNA	Chr06	162188244	162190637	-	2	427
LNC_003940	XLOC_012414	lncRNA	Chr06	161398602	161402001	-	2	226
LNC_003941	XLOC_012427	lncRNA	Chr06	162029436	162032499	-	3	673
LNC_008055	XLOC_030126	lncRNA	Chr14	52344766	52353162	+	2	1144
LNC_008054	XLOC_030126	lncRNA	Chr14	52344513	52353162	+	2	2185
LNC_008057	XLOC_030128	lncRNA	Chr14	52728162	52728441	+	1	280
LNC_008056	XLOC_030127	lncRNA	Chr14	52713452	52726921	+	2	587
LNC_008051	XLOC_030124	lncRNA	Chr14	52334136	52339350	+	2	900
LNC_008050	XLOC_030124	lncRNA	Chr14	52334127	52339350	+	2	909
LNC_008053	XLOC_030125	lncRNA	Chr14	52338343	52339909	+	2	469
LNC_008052	XLOC_030125	lncRNA	Chr14	52338340	52339909	+	2	493
LNC_008059	XLOC_030132	lncRNA	Chr14	53708647	53709098	+	1	452
LNC_008058	XLOC_030129	lncRNA	Chr14	53014596	53016851	+	2	509
LNC_008577	XLOC_031767	lncRNA	Chr14	139972193	139973951	+	2	964
LNC_008122	XLOC_030226	lncRNA	Chr14	61574921	61580313	+	2	829
LNC_016332	XLOC_059480	lncRNA	Chr22	177123215	177125901	-	7	1168
LNC_015512	XLOC_056855	lncRNA	Chr22	33107312	33115124	-	2	471
LNC_015645	XLOC_057059	lncRNA	Chr22	51999156	52016936	-	2	554
LNC_010551	XLOC_038952	lncRNA	Chr16	48875666	48883887	-	2	604
LNC_008579	XLOC_031770	lncRNA	Chr14	140040483	140048404	+	2	417
LNC_010550	XLOC_038952	lncRNA	Chr16	48875666	48883887	-	2	604
LNC_014419	XLOC_053335	lncRNA	Chr22	25347842	25348734	+	3	490
LNC_010553	XLOC_038955	lncRNA	Chr16	49190223	49190444	-	1	222
LNC_000147	XLOC_000504	lncRNA	Chr02	31363366	31370719	+	2	429
LNC_000146	XLOC_000503	lncRNA	Chr02	31362522	31370005	+	2	559
LNC_000145	XLOC_000503	lncRNA	Chr02	31362522	31370005	+	2	559
LNC_000144	XLOC_000499	lncRNA	Chr02	31052895	31053341	+	1	447
LNC_000143	XLOC_000496	lncRNA	Chr02	30606904	30607154	+	1	251
LNC_000142	XLOC_000494	lncRNA	Chr02	30502678	30502935	+	1	258
LNC_005461	XLOC_019121	lncRNA	Chr10	54384775	54385364	+	1	590
LNC_005460	XLOC_019115	lncRNA	Chr10	54231160	54231641	+	2	364
LNC_010555	XLOC_038974	lncRNA	Chr16	50975824	50976543	-	1	720
LNC_000149	XLOC_000508	lncRNA	Chr02	31571485	31573629	+	2	496
LNC_000148	XLOC_000505	lncRNA	Chr02	31364039	31371211	+	2	248
LNC_014483	XLOC_053497	lncRNA	Chr22	37197623	37198016	+	1	394
LNC_005993	XLOC_021064	lncRNA	Chr10	14761072	14801889	-	3	3079
LNC_014481	XLOC_053489	lncRNA	Chr22	36657556	36657772	+	1	217
LNC_014480	XLOC_053482	lncRNA	Chr22	36273615	36312648	+	3	350
LNC_014487	XLOC_053500	lncRNA	Chr22	37636896	37637970	+	1	1075
LNC_010557	XLOC_038993	lncRNA	Chr16	53431087	53431364	-	1	278
LNC_014485	XLOC_053499	lncRNA	Chr22	37325473	37333193	+	2	302
LNC_005992	XLOC_021064	lncRNA	Chr10	14761026	14802298	-	3	3476
LNC_014489	XLOC_053503	lncRNA	Chr22	37864533	37866987	+	2	413
LNC_010556	XLOC_038984	lncRNA	Chr16	52189879	52190203	-	1	325
LNC_005991	XLOC_021064	lncRNA	Chr10	14761026	14769808	-	2	3393
LNC_005990	XLOC_021064	lncRNA	Chr10	14760914	14801843	-	3	1242
LNC_005997	XLOC_021064	lncRNA	Chr10	14794877	14801861	-	2	359
LNC_013273	XLOC_048786	lncRNA	Chr20	143369399	143370080	+	1	682
LNC_005996	XLOC_021064	lncRNA	Chr10	14761208	14769811	-	3	1087
LNC_005995	XLOC_021064	lncRNA	Chr10	14761208	14769801	-	2	3204
LNC_005994	XLOC_021064	lncRNA	Chr10	14761072	14801889	-	3	3020
LNC_016066	XLOC_058363	lncRNA	Chr22	129015365	129015582	-	1	218
LNC_006642	XLOC_023743	lncRNA	Chr12	1842665	1852986	+	8	1127
LNC_006643	XLOC_023744	lncRNA	Chr12	1854086	1856189	+	3	740
LNC_013272	XLOC_048760	lncRNA	Chr20	142419509	142420048	+	1	540
LNC_006640	XLOC_023739	lncRNA	Chr12	1769847	1770296	+	1	450
LNC_011215	XLOC_041160	lncRNA	Chr18	39631234	39633641	+	2	487
LNC_011214	XLOC_041159	lncRNA	Chr18	39394127	39394412	+	1	286
LNC_011217	XLOC_041172	lncRNA	Chr18	40407110	40407606	+	1	497
LNC_006641	XLOC_023741	lncRNA	Chr12	1802102	1805662	+	4	713
LNC_007914	XLOC_029905	lncRNA	Chr14	35531076	35537144	+	2	471
LNC_011210	XLOC_041142	lncRNA	Chr18	37603151	37603468	+	1	318
LNC_011213	XLOC_041156	lncRNA	Chr18	39187409	39187675	+	1	267
LNC_011212	XLOC_041155	lncRNA	Chr18	38875075	38876003	+	1	929
LNC_006646	XLOC_023760	lncRNA	Chr12	2280471	2282735	+	2	1278
LNC_011219	XLOC_041178	lncRNA	Chr18	40597825	40598150	+	1	326
LNC_011218	XLOC_041175	lncRNA	Chr18	40489413	40503638	+	2	325
LNC_006647	XLOC_023770	lncRNA	Chr12	2422980	2424769	+	5	810
LNC_001812	XLOC_005772	lncRNA	Chr04	55835327	55842798	-	2	686
LNC_001813	XLOC_005772	lncRNA	Chr04	55835339	55842798	-	2	675
LNC_001810	XLOC_005770	lncRNA	Chr04	55653616	55654032	-	2	312
LNC_001811	XLOC_005771	lncRNA	Chr04	55834443	55841987	-	2	759
LNC_001816	XLOC_005782	lncRNA	Chr04	56426026	56429332	-	3	3116
LNC_001817	XLOC_005783	lncRNA	Chr04	56434133	56435258	-	1	1126
LNC_001814	XLOC_005776	lncRNA	Chr04	56078919	56081377	-	2	353
LNC_001815	XLOC_005778	lncRNA	Chr04	56202066	56203292	-	5	737
LNC_006844	XLOC_025040	lncRNA	Chr12	40901258	40905888	+	4	503
LNC_006845	XLOC_025058	lncRNA	Chr12	41475959	41476274	+	1	316
LNC_001818	XLOC_005784	lncRNA	Chr04	56467893	56470443	-	1	2551
LNC_001819	XLOC_005784	lncRNA	Chr04	56467893	56470552	-	2	638
LNC_006840	XLOC_025014	lncRNA	Chr12	39963993	39964243	+	1	251
LNC_006841	XLOC_025018	lncRNA	Chr12	39997600	40000057	+	3	372
LNC_006842	XLOC_025021	lncRNA	Chr12	40049025	40050263	+	3	443
LNC_006843	XLOC_025029	lncRNA	Chr12	40193631	40197372	+	2	876
LNC_016089	XLOC_058449	lncRNA	Chr22	133872430	133875520	-	2	907
LNC_016088	XLOC_058443	lncRNA	Chr22	133123471	133123716	-	1	246
LNC_013588	XLOC_050326	lncRNA	Chr20	34991462	34991772	-	1	311
LNC_016085	XLOC_058438	lncRNA	Chr22	132783490	132783728	-	1	239
LNC_009734	XLOC_035981	lncRNA	Chr16	20736458	20745752	+	2	2674
LNC_016087	XLOC_058442	lncRNA	Chr22	133087657	133087923	-	1	267
LNC_016086	XLOC_058441	lncRNA	Chr22	133080847	133081364	-	1	518
LNC_016081	XLOC_058409	lncRNA	Chr22	130902802	130903465	-	1	664
LNC_016080	XLOC_058406	lncRNA	Chr22	130791645	130799258	-	2	286
LNC_016083	XLOC_058423	lncRNA	Chr22	132012359	132012573	-	1	215
LNC_016082	XLOC_058416	lncRNA	Chr22	131332893	131335006	-	3	1798
LNC_014810	XLOC_054255	lncRNA	Chr22	93964941	93965493	+	1	553
LNC_014811	XLOC_054263	lncRNA	Chr22	94197954	94205408	+	2	335
LNC_014812	XLOC_054269	lncRNA	Chr22	94403561	94403777	+	1	217
LNC_014813	XLOC_054275	lncRNA	Chr22	94508366	94524409	+	2	347
LNC_014814	XLOC_054276	lncRNA	Chr22	94522948	94524058	+	1	1111
LNC_014815	XLOC_054278	lncRNA	Chr22	94599452	94600073	+	1	622
LNC_014816	XLOC_054279	lncRNA	Chr22	94600628	94601956	+	2	625
LNC_014817	XLOC_054279	lncRNA	Chr22	94600649	94601110	+	2	441
LNC_014818	XLOC_054280	lncRNA	Chr22	94721215	94721681	+	1	467
LNC_012849	XLOC_047339	lncRNA	Chr20	48331482	48333657	+	3	602
LNC_012848	XLOC_047339	lncRNA	Chr20	48331461	48333660	+	2	1429
LNC_004734	XLOC_016030	lncRNA	Chr08	31130808	31132035	-	2	1002
LNC_004735	XLOC_016042	lncRNA	Chr08	31537671	31537962	-	1	292
LNC_004736	XLOC_016050	lncRNA	Chr08	32190544	32190756	-	1	213
LNC_004737	XLOC_016051	lncRNA	Chr08	32458081	32458657	-	1	577
LNC_004730	XLOC_016024	lncRNA	Chr08	30565143	30565416	-	1	274
LNC_004731	XLOC_016026	lncRNA	Chr08	30799819	30800063	-	1	245
LNC_004732	XLOC_016027	lncRNA	Chr08	30922402	30922603	-	1	202
LNC_004733	XLOC_016029	lncRNA	Chr08	31128541	31128838	-	1	298
LNC_013243	XLOC_048642	lncRNA	Chr20	135355478	135362813	+	2	427
LNC_004738	XLOC_016060	lncRNA	Chr08	32870765	32870991	-	1	227
LNC_004739	XLOC_016063	lncRNA	Chr08	33307585	33323227	-	3	803
LNC_015817	XLOC_057529	lncRNA	Chr22	88403664	88404723	-	2	442
LNC_014421	XLOC_053348	lncRNA	Chr22	25698139	25698406	+	1	268
LNC_007417	XLOC_027937	lncRNA	Chr12	46140467	46140712	-	1	246
LNC_012844	XLOC_047314	lncRNA	Chr20	47723588	47724348	+	2	675
LNC_007410	XLOC_027907	lncRNA	Chr12	45180108	45190570	-	2	3749
LNC_012847	XLOC_047339	lncRNA	Chr20	48331461	48333660	+	2	1558
LNC_007411	XLOC_027907	lncRNA	Chr12	45180383	45190045	-	2	2073
LNC_000855	XLOC_002683	lncRNA	Chr02	69640751	69644496	-	6	1365
LNC_000854	XLOC_002679	lncRNA	Chr02	69534056	69534304	-	1	249
LNC_000857	XLOC_002691	lncRNA	Chr02	70107127	70115260	-	2	384
LNC_000856	XLOC_002685	lncRNA	Chr02	69653831	69654063	-	1	233
LNC_000851	XLOC_002661	lncRNA	Chr02	68364813	68372880	-	2	1153
LNC_000850	XLOC_002661	lncRNA	Chr02	68364242	68373023	-	2	1867
LNC_000853	XLOC_002675	lncRNA	Chr02	69169137	69171233	-	3	856
LNC_000852	XLOC_002667	lncRNA	Chr02	68521931	68522159	-	1	229
LNC_013248	XLOC_048656	lncRNA	Chr20	136736826	136737062	+	1	237
LNC_007413	XLOC_027914	lncRNA	Chr12	45368931	45377925	-	3	664
LNC_000859	XLOC_002693	lncRNA	Chr02	70140849	70141299	-	1	451
LNC_000858	XLOC_002692	lncRNA	Chr02	70122659	70122947	-	1	289
LNC_013249	XLOC_048657	lncRNA	Chr20	136802930	136810872	+	2	1073
LNC_014973	XLOC_054787	lncRNA	Chr22	119318840	119319113	+	1	274
LNC_015263	XLOC_056120	lncRNA	Chr22	175628744	175629950	+	1	1207
LNC_015811	XLOC_057513	lncRNA	Chr22	87779766	87782540	-	2	2737
LNC_014972	XLOC_054786	lncRNA	Chr22	119260587	119264127	+	2	235
LNC_015264	XLOC_056124	lncRNA	Chr22	175866804	175878584	+	3	863
LNC_012842	XLOC_047312	lncRNA	Chr20	47703934	47705620	+	2	1192
LNC_014971	XLOC_054784	lncRNA	Chr22	119228118	119228634	+	1	517
LNC_015265	XLOC_056127	lncRNA	Chr22	176287306	176288255	+	1	950
LNC_009197	XLOC_033691	lncRNA	Chr14	86632126	86642041	-	4	2667
LNC_012748	XLOC_046790	lncRNA	Chr20	27153490	27160733	+	2	560
LNC_012749	XLOC_046790	lncRNA	Chr20	27153490	27160733	+	2	560
LNC_015266	XLOC_056128	lncRNA	Chr22	176291298	176291935	+	1	638
LNC_009196	XLOC_033687	lncRNA	Chr14	86010301	86011019	-	2	531
LNC_012742	XLOC_046790	lncRNA	Chr20	27152236	27160733	+	3	1761
LNC_007418	XLOC_027940	lncRNA	Chr12	46353079	46353299	-	1	221
LNC_012740	XLOC_046790	lncRNA	Chr20	27152140	27161100	+	3	609
LNC_012741	XLOC_046790	lncRNA	Chr20	27152236	27160733	+	3	1763
LNC_012746	XLOC_046790	lncRNA	Chr20	27152238	27160733	+	3	1760
LNC_009195	XLOC_033674	lncRNA	Chr14	85290089	85290335	-	1	247
LNC_012744	XLOC_046790	lncRNA	Chr20	27152236	27160733	+	3	1763
LNC_007419	XLOC_027949	lncRNA	Chr12	46882045	46883799	-	6	704
LNC_013279	XLOC_048841	lncRNA	Chr20	145997210	145998585	+	2	1323
LNC_009194	XLOC_033665	lncRNA	Chr14	84615447	84621526	-	2	718
LNC_014975	XLOC_054795	lncRNA	Chr22	119623627	119623983	+	1	357
LNC_015269	XLOC_056134	lncRNA	Chr22	176649851	176658070	+	2	1742
LNC_009193	XLOC_033664	lncRNA	Chr14	84623209	84629185	-	3	467
LNC_014974	XLOC_054789	lncRNA	Chr22	119333641	119333911	+	1	271
LNC_009192	XLOC_033664	lncRNA	Chr14	84622250	84629262	-	2	1642
LNC_009191	XLOC_033664	lncRNA	Chr14	84622000	84629285	-	2	1915
LNC_009190	XLOC_033664	lncRNA	Chr14	84616667	84629429	-	3	2030
LNC_013278	XLOC_048828	lncRNA	Chr20	145548996	145550119	+	3	940
LNC_009733	XLOC_035981	lncRNA	Chr16	20736454	20744952	+	2	1878
LNC_009959	XLOC_036665	lncRNA	Chr16	75638455	75638716	+	1	262
LNC_009958	XLOC_036663	lncRNA	Chr16	75591615	75592550	+	1	936
LNC_014644	XLOC_053792	lncRNA	Chr22	65620419	65620781	+	1	363
LNC_009953	XLOC_036644	lncRNA	Chr16	74264257	74264463	+	1	207
LNC_009952	XLOC_036643	lncRNA	Chr16	74014962	74021042	+	3	1405
LNC_009951	XLOC_036642	lncRNA	Chr16	73930257	73936575	+	2	384
LNC_009950	XLOC_036641	lncRNA	Chr16	73911566	73911825	+	1	260
LNC_009957	XLOC_036656	lncRNA	Chr16	75108350	75108596	+	1	247
LNC_000259	XLOC_000756	lncRNA	Chr02	56848328	56848571	+	1	244
LNC_009955	XLOC_036645	lncRNA	Chr16	74287975	74295663	+	2	396
LNC_009954	XLOC_036645	lncRNA	Chr16	74287965	74295669	+	2	412
LNC_003787	XLOC_011856	lncRNA	Chr06	137809907	137814288	-	3	479
LNC_006468	XLOC_022918	lncRNA	Chr10	105363774	105372073	-	2	916
LNC_006469	XLOC_022920	lncRNA	Chr10	105387398	105388571	-	2	465
LNC_006466	XLOC_022914	lncRNA	Chr10	105271542	105271843	-	1	302
LNC_006467	XLOC_022915	lncRNA	Chr10	105284468	105287823	-	4	570
LNC_006464	XLOC_022908	lncRNA	Chr10	104695242	104704619	-	2	1603
LNC_006465	XLOC_022909	lncRNA	Chr10	104955239	104955479	-	1	241
LNC_006462	XLOC_022908	lncRNA	Chr10	104695238	104703777	-	2	983
LNC_006463	XLOC_022908	lncRNA	Chr10	104695238	104704995	-	4	1844
LNC_006460	XLOC_022906	lncRNA	Chr10	104413467	104413746	-	1	280
LNC_006461	XLOC_022907	lncRNA	Chr10	104478737	104479056	-	1	320
LNC_000709	XLOC_002301	lncRNA	Chr02	37773768	37780474	-	2	621
LNC_000708	XLOC_002301	lncRNA	Chr02	37773768	37778690	-	2	816
LNC_000705	XLOC_002298	lncRNA	Chr02	37704006	37705522	-	2	304
LNC_000704	XLOC_002298	lncRNA	Chr02	37703773	37725969	-	2	769
LNC_000707	XLOC_002300	lncRNA	Chr02	37772622	37773358	-	1	737
LNC_000706	XLOC_002299	lncRNA	Chr02	37746789	37749181	-	2	308
LNC_000701	XLOC_002295	lncRNA	Chr02	37299534	37406491	-	3	1364
LNC_000700	XLOC_002295	lncRNA	Chr02	37299534	37406491	-	3	1364
LNC_000703	XLOC_002296	lncRNA	Chr02	37351614	37358665	-	2	372
LNC_000702	XLOC_002296	lncRNA	Chr02	37351614	37358525	-	2	232
LNC_005373	XLOC_018689	lncRNA	Chr10	38061125	38064032	+	7	923
LNC_012339	XLOC_045019	lncRNA	Chr18	94725730	94730309	-	4	958
LNC_008715	XLOC_032529	lncRNA	Chr14	2571421	2571995	-	1	575
LNC_002569	XLOC_008236	lncRNA	Chr06	91918206	91918524	+	1	319
LNC_002568	XLOC_008233	lncRNA	Chr06	91827815	91828841	+	1	1027
LNC_002567	XLOC_008232	lncRNA	Chr06	91826471	91827116	+	1	646
LNC_002566	XLOC_008231	lncRNA	Chr06	91825160	91825563	+	1	404
LNC_002565	XLOC_008227	lncRNA	Chr06	91560766	91561447	+	1	682
LNC_002564	XLOC_008226	lncRNA	Chr06	91547545	91555337	+	2	399
LNC_002563	XLOC_008226	lncRNA	Chr06	91546112	91555337	+	4	1350
LNC_002562	XLOC_008225	lncRNA	Chr06	91545797	91562301	+	3	575
LNC_002561	XLOC_008225	lncRNA	Chr06	91545771	91562300	+	2	600
LNC_002560	XLOC_008221	lncRNA	Chr06	90912777	90913054	+	1	278
LNC_005746	XLOC_019975	lncRNA	Chr10	109360496	109360837	+	2	270
LNC_000250	XLOC_000739	lncRNA	Chr02	55575929	55581565	+	2	618
LNC_009489	XLOC_034997	lncRNA	Chr14	142290542	142292758	-	3	760
LNC_009488	XLOC_034992	lncRNA	Chr14	142214402	142214880	-	1	479
LNC_003179	XLOC_010402	lncRNA	Chr06	28925774	28931610	-	2	851
LNC_003178	XLOC_010402	lncRNA	Chr06	28925774	28931604	-	2	846
LNC_003177	XLOC_010402	lncRNA	Chr06	28925774	28931594	-	2	836
LNC_005377	XLOC_018704	lncRNA	Chr10	38440423	38465635	+	2	899
LNC_003175	XLOC_010402	lncRNA	Chr06	28925773	28931684	-	2	927
LNC_003174	XLOC_010401	lncRNA	Chr06	28812674	28813762	-	1	1089
LNC_003173	XLOC_010397	lncRNA	Chr06	28565322	28565600	-	1	279
LNC_003172	XLOC_010395	lncRNA	Chr06	28297415	28297671	-	1	257
LNC_003171	XLOC_010394	lncRNA	Chr06	28295419	28296970	-	1	1552
LNC_003170	XLOC_010391	lncRNA	Chr06	28002791	28003169	-	1	379
LNC_005745	XLOC_019973	lncRNA	Chr10	109245652	109245954	+	1	303
LNC_000255	XLOC_000750	lncRNA	Chr02	56240238	56242356	+	2	510
LNC_005742	XLOC_019972	lncRNA	Chr10	109079275	109085267	+	2	528
LNC_000254	XLOC_000745	lncRNA	Chr02	55932964	55939910	+	2	289
LNC_015472	XLOC_056768	lncRNA	Chr22	26415146	26415497	-	1	352
LNC_005743	XLOC_019972	lncRNA	Chr10	109079299	109081565	+	2	454
LNC_001302	XLOC_004229	lncRNA	Chr04	57115351	57119707	+	2	893
LNC_015160	XLOC_055570	lncRNA	Chr22	154846013	154846427	+	1	415
LNC_005740	XLOC_019972	lncRNA	Chr10	109075647	109084765	+	3	3603
LNC_001303	XLOC_004234	lncRNA	Chr04	57633642	57640414	+	2	1090
LNC_005741	XLOC_019972	lncRNA	Chr10	109075647	109085250	+	3	5802
LNC_001300	XLOC_004229	lncRNA	Chr04	57115317	57121188	+	2	430
LNC_001301	XLOC_004229	lncRNA	Chr04	57115336	57121193	+	2	416
LNC_008718	XLOC_032543	lncRNA	Chr14	3009072	3009394	-	1	323
LNC_001306	XLOC_004240	lncRNA	Chr04	58392407	58393554	+	3	459
LNC_008719	XLOC_032556	lncRNA	Chr14	3389324	3395889	-	6	751
LNC_001307	XLOC_004243	lncRNA	Chr04	58562701	58563083	+	1	383
LNC_010663	XLOC_039206	lncRNA	Chr16	80704957	80705245	-	1	289
LNC_010662	XLOC_039204	lncRNA	Chr16	80663418	80663713	-	1	296
LNC_006288	XLOC_022518	lncRNA	Chr10	71788878	71790340	-	4	536
LNC_006289	XLOC_022519	lncRNA	Chr10	71902271	71902560	-	1	290
LNC_010667	XLOC_039224	lncRNA	Chr16	81998291	82000027	-	1	1737
LNC_001304	XLOC_004234	lncRNA	Chr04	57633643	57640285	+	2	833
LNC_010665	XLOC_039222	lncRNA	Chr16	81884115	81884906	-	1	792
LNC_010664	XLOC_039215	lncRNA	Chr16	81092684	81093221	-	1	538
LNC_006282	XLOC_022496	lncRNA	Chr10	70729520	70731572	-	1	2053
LNC_006283	XLOC_022497	lncRNA	Chr10	70751685	70751972	-	1	288
LNC_006280	XLOC_022493	lncRNA	Chr10	70327487	70335108	-	2	900
LNC_001305	XLOC_004236	lncRNA	Chr04	57862533	57862907	+	1	375
LNC_006286	XLOC_022509	lncRNA	Chr10	71365259	71365636	-	1	378
LNC_006287	XLOC_022514	lncRNA	Chr10	71659479	71660291	-	1	813
LNC_006284	XLOC_022502	lncRNA	Chr10	71121048	71121320	-	1	273
LNC_006285	XLOC_022508	lncRNA	Chr10	71261116	71261333	-	1	218
LNC_008538	XLOC_031623	lncRNA	Chr14	133485643	133486331	+	2	468
LNC_008539	XLOC_031627	lncRNA	Chr14	133550652	133550961	+	1	310
LNC_008536	XLOC_031606	lncRNA	Chr14	132965773	132988439	+	11	1281
LNC_008537	XLOC_031617	lncRNA	Chr14	133364205	133364519	+	1	315
LNC_008534	XLOC_031588	lncRNA	Chr14	132575865	132576705	+	1	841
LNC_008535	XLOC_031593	lncRNA	Chr14	132639423	132639836	+	1	414
LNC_008532	XLOC_031575	lncRNA	Chr14	132276195	132276722	+	2	466
LNC_008533	XLOC_031576	lncRNA	Chr14	132382173	132385200	+	5	783
LNC_008530	XLOC_031575	lncRNA	Chr14	132269219	132276725	+	2	949
LNC_008531	XLOC_031575	lncRNA	Chr14	132269915	132277205	+	2	734
LNC_006277	XLOC_022493	lncRNA	Chr10	70327331	70334494	-	2	442
LNC_007908	XLOC_029890	lncRNA	Chr14	34350093	34353592	+	4	1467
LNC_006276	XLOC_022493	lncRNA	Chr10	70327281	70335374	-	2	1372
LNC_007909	XLOC_029891	lncRNA	Chr14	34380669	34380906	+	1	238
LNC_006275	XLOC_022493	lncRNA	Chr10	70327281	70335374	-	2	1372
LNC_009229	XLOC_033794	lncRNA	Chr14	93306787	93313742	-	2	680
LNC_007906	XLOC_029884	lncRNA	Chr14	34061990	34069656	+	2	482
LNC_006274	XLOC_022492	lncRNA	Chr10	70143124	70143325	-	1	202
LNC_007907	XLOC_029885	lncRNA	Chr14	34062691	34068474	+	2	431
LNC_009221	XLOC_033777	lncRNA	Chr14	92307490	92307782	-	1	293
LNC_006273	XLOC_022490	lncRNA	Chr10	70056325	70064688	-	3	1815
LNC_009223	XLOC_033783	lncRNA	Chr14	92644897	92645282	-	1	386
LNC_009222	XLOC_033782	lncRNA	Chr14	92587024	92588099	-	2	397
LNC_009225	XLOC_033788	lncRNA	Chr14	93008060	93010246	-	3	456
LNC_007904	XLOC_029884	lncRNA	Chr14	34061644	34069657	+	2	829
LNC_009227	XLOC_033792	lncRNA	Chr14	93150459	93158921	-	6	1182
LNC_006272	XLOC_022489	lncRNA	Chr10	69886184	69886580	-	1	397
LNC_007905	XLOC_029884	lncRNA	Chr14	34061942	34069653	+	2	527
LNC_001038	XLOC_003634	lncRNA	Chr04	8033968	8036961	+	3	1646
LNC_001039	XLOC_003642	lncRNA	Chr04	8400564	8403885	+	2	506
LNC_001034	XLOC_003619	lncRNA	Chr04	7253676	7254144	+	1	469
LNC_001035	XLOC_003623	lncRNA	Chr04	7369773	7370603	+	1	831
LNC_001036	XLOC_003626	lncRNA	Chr04	7496082	7496320	+	1	239
LNC_001037	XLOC_003630	lncRNA	Chr04	7770153	7774511	+	6	665
LNC_001030	XLOC_003610	lncRNA	Chr04	6851290	6853280	+	1	1991
LNC_001031	XLOC_003616	lncRNA	Chr04	7129356	7132196	+	2	477
LNC_001032	XLOC_003616	lncRNA	Chr04	7129356	7132900	+	2	1200
LNC_001033	XLOC_003616	lncRNA	Chr04	7129356	7132900	+	1	3545
LNC_008280	XLOC_030611	lncRNA	Chr14	94076866	94083259	+	2	1153
LNC_007670	XLOC_028809	lncRNA	Chr12	101330861	101332063	-	2	1111
LNC_008282	XLOC_030614	lncRNA	Chr14	94271997	94279941	+	3	2370
LNC_008283	XLOC_030614	lncRNA	Chr14	94272245	94280909	+	3	1157
LNC_008284	XLOC_030614	lncRNA	Chr14	94272997	94279287	+	2	737
LNC_007900	XLOC_029868	lncRNA	Chr14	32307635	32308824	+	1	1190
LNC_008286	XLOC_030617	lncRNA	Chr14	94306364	94307726	+	1	1363
LNC_007671	XLOC_028819	lncRNA	Chr12	101833565	101833825	-	1	261
LNC_008288	XLOC_030631	lncRNA	Chr14	95074082	95080880	+	7	1651
LNC_008289	XLOC_030640	lncRNA	Chr14	95599230	95601886	+	2	489
LNC_007901	XLOC_029869	lncRNA	Chr14	32341169	32342018	+	3	527
LNC_007672	XLOC_028831	lncRNA	Chr12	102655004	102655275	-	1	272
LNC_011040	XLOC_040705	lncRNA	Chr18	9169002	9171452	+	2	453
LNC_011041	XLOC_040706	lncRNA	Chr18	9284610	9285040	+	1	431
LNC_011042	XLOC_040709	lncRNA	Chr18	9426969	9427269	+	1	301
LNC_007673	XLOC_028843	lncRNA	Chr12	103061013	103062074	-	2	678
LNC_011044	XLOC_040711	lncRNA	Chr18	9458776	9459046	+	1	271
LNC_011045	XLOC_040717	lncRNA	Chr18	9720551	9720796	+	1	246
LNC_011046	XLOC_040718	lncRNA	Chr18	9723106	9723570	+	1	465
LNC_011047	XLOC_040719	lncRNA	Chr18	9783649	9786015	+	2	408
LNC_011048	XLOC_040726	lncRNA	Chr18	9988375	9990950	+	3	616
LNC_007674	XLOC_028845	lncRNA	Chr12	103133140	103133410	-	1	271
LNC_007675	XLOC_028850	lncRNA	Chr12	103368821	103369167	-	1	347
LNC_004284	XLOC_014122	lncRNA	Chr08	63279179	63281762	+	2	2466
LNC_004285	XLOC_014122	lncRNA	Chr08	63279182	63281475	+	2	2209
LNC_001159	XLOC_003915	lncRNA	Chr04	27089749	27092161	+	2	754
LNC_001158	XLOC_003913	lncRNA	Chr04	27012755	27014245	+	2	968
LNC_004280	XLOC_014101	lncRNA	Chr08	62331062	62331930	+	1	869
LNC_004281	XLOC_014118	lncRNA	Chr08	63047126	63049051	+	1	1926
LNC_004282	XLOC_014122	lncRNA	Chr08	63279160	63282486	+	2	3209
LNC_004283	XLOC_014122	lncRNA	Chr08	63279170	63288884	+	2	2432
LNC_001153	XLOC_003901	lncRNA	Chr04	25885284	25885684	+	1	401
LNC_001152	XLOC_003900	lncRNA	Chr04	25864535	25865808	+	1	1274
LNC_001151	XLOC_003899	lncRNA	Chr04	25862846	25863894	+	1	1049
LNC_001150	XLOC_003898	lncRNA	Chr04	25854719	25855743	+	1	1025
LNC_004288	XLOC_014125	lncRNA	Chr08	63329764	63330403	+	1	640
LNC_004289	XLOC_014126	lncRNA	Chr08	63357632	63358364	+	1	733
LNC_001155	XLOC_003905	lncRNA	Chr04	26238603	26238902	+	1	300
LNC_001154	XLOC_003902	lncRNA	Chr04	25897033	25897653	+	2	601
LNC_015647	XLOC_057071	lncRNA	Chr22	52679286	52694339	-	5	791
LNC_014984	XLOC_054799	lncRNA	Chr22	119864600	119870532	+	2	2043
LNC_007019	XLOC_025845	lncRNA	Chr12	81702278	81702552	+	1	275
LNC_008817	XLOC_032957	lncRNA	Chr14	21317298	21319505	-	2	295
LNC_003883	XLOC_012277	lncRNA	Chr06	153616122	153616693	-	1	572
LNC_003882	XLOC_012276	lncRNA	Chr06	153614405	153615905	-	2	1439
LNC_003881	XLOC_012274	lncRNA	Chr06	153435375	153435630	-	1	256
LNC_003880	XLOC_012271	lncRNA	Chr06	153080232	153082945	-	2	561
LNC_003887	XLOC_012282	lncRNA	Chr06	153801974	153802440	-	1	467
LNC_003886	XLOC_012278	lncRNA	Chr06	153626161	153636159	-	3	892
LNC_003885	XLOC_012278	lncRNA	Chr06	153625902	153636209	-	3	1267
LNC_003884	XLOC_012278	lncRNA	Chr06	153625514	153636168	-	3	1550
LNC_003889	XLOC_012285	lncRNA	Chr06	153897251	153905759	-	2	530
LNC_003888	XLOC_012284	lncRNA	Chr06	153889863	153895849	-	2	341
LNC_006967	XLOC_025705	lncRNA	Chr12	70192236	70192521	+	1	286
LNC_011878	XLOC_043697	lncRNA	Chr18	16817914	16824244	-	2	1404
LNC_011054	XLOC_040754	lncRNA	Chr18	10836936	10837224	+	1	289
LNC_016058	XLOC_058343	lncRNA	Chr22	128015149	128017200	-	2	707
LNC_012531	XLOC_045816	lncRNA	Chr18	129055413	129063317	-	2	402
LNC_012530	XLOC_045815	lncRNA	Chr18	129040778	129043414	-	2	472
LNC_012533	XLOC_045822	lncRNA	Chr18	129428709	129439594	-	3	2721
LNC_012532	XLOC_045822	lncRNA	Chr18	129428571	129440010	-	2	4534
LNC_012535	XLOC_045834	lncRNA	Chr18	129846395	129846772	-	1	378
LNC_012534	XLOC_045829	lncRNA	Chr18	129758349	129758573	-	1	225
LNC_012537	XLOC_045841	lncRNA	Chr18	130017811	130018522	-	1	712
LNC_012536	XLOC_045839	lncRNA	Chr18	129967947	129968439	-	1	493
LNC_012539	XLOC_045850	lncRNA	Chr18	130546249	130547198	-	2	663
LNC_012538	XLOC_045843	lncRNA	Chr18	130051888	130052181	-	1	294
LNC_015749	XLOC_057252	lncRNA	Chr22	74278620	74278875	-	1	256
LNC_015748	XLOC_057250	lncRNA	Chr22	74135109	74143376	-	3	531
LNC_013298	XLOC_048988	lncRNA	Chr20	154156686	154162936	+	5	1120
LNC_011559	XLOC_042241	lncRNA	Chr18	100836641	100838070	+	2	478
LNC_000288	XLOC_000792	lncRNA	Chr02	59620589	59668445	+	3	1153
LNC_003774	XLOC_011813	lncRNA	Chr06	135249990	135250329	-	1	340
LNC_003777	XLOC_011824	lncRNA	Chr06	135700512	135701864	-	3	440
LNC_003776	XLOC_011820	lncRNA	Chr06	135571941	135572386	-	1	446
LNC_003771	XLOC_011802	lncRNA	Chr06	134923877	134932136	-	2	557
LNC_003770	XLOC_011800	lncRNA	Chr06	134900784	134901233	-	1	450
LNC_003773	XLOC_011810	lncRNA	Chr06	135204176	135204449	-	1	274
LNC_003772	XLOC_011803	lncRNA	Chr06	135046813	135047039	-	1	227
LNC_000280	XLOC_000786	lncRNA	Chr02	59381888	59387080	+	2	282
LNC_000281	XLOC_000786	lncRNA	Chr02	59381900	59387318	+	2	508
LNC_000282	XLOC_000788	lncRNA	Chr02	59549105	59549431	+	1	327
LNC_000283	XLOC_000789	lncRNA	Chr02	59563963	59564174	+	1	212
LNC_003779	XLOC_011830	lncRNA	Chr06	135950466	135950695	-	1	230
LNC_003778	XLOC_011826	lncRNA	Chr06	135715141	135715366	-	1	226
LNC_000286	XLOC_000792	lncRNA	Chr02	59620494	59630217	+	2	1695
LNC_000287	XLOC_000792	lncRNA	Chr02	59620494	59668497	+	3	1300
LNC_016052	XLOC_058314	lncRNA	Chr22	126805795	126811787	-	8	665
LNC_002828	XLOC_008971	lncRNA	Chr06	141763127	141764531	+	1	1405
LNC_002829	XLOC_008977	lncRNA	Chr06	141906289	141912300	+	6	961
LNC_013573	XLOC_050265	lncRNA	Chr20	32405926	32406254	-	1	329
LNC_002822	XLOC_008950	lncRNA	Chr06	140333518	140342932	+	2	4787
LNC_002823	XLOC_008950	lncRNA	Chr06	140333591	140342341	+	3	482
LNC_002820	XLOC_008943	lncRNA	Chr06	140232763	140234044	+	5	567
LNC_002821	XLOC_008947	lncRNA	Chr06	140275628	140277119	+	2	294
LNC_002826	XLOC_008960	lncRNA	Chr06	140840040	140842310	+	7	1015
LNC_002827	XLOC_008967	lncRNA	Chr06	141604679	141604962	+	1	284
LNC_002824	XLOC_008950	lncRNA	Chr06	140333600	140341809	+	2	1791
LNC_002825	XLOC_008956	lncRNA	Chr06	140656670	140657503	+	1	834
LNC_007252	XLOC_026839	lncRNA	Chr12	10910807	10911309	-	1	503
LNC_007253	XLOC_026842	lncRNA	Chr12	11049909	11050727	-	4	454
LNC_007250	XLOC_026832	lncRNA	Chr12	10806901	10807256	-	1	356
LNC_007251	XLOC_026834	lncRNA	Chr12	10819412	10821762	-	2	308
LNC_007256	XLOC_026857	lncRNA	Chr12	11360521	11364116	-	3	684
LNC_007257	XLOC_026857	lncRNA	Chr12	11360521	11397851	-	2	513
LNC_007254	XLOC_026844	lncRNA	Chr12	11067731	11069831	-	4	401
LNC_007255	XLOC_026857	lncRNA	Chr12	11360511	11397851	-	3	523
LNC_007708	XLOC_029042	lncRNA	Chr12	111271572	111273749	-	4	412
LNC_007709	XLOC_029044	lncRNA	Chr12	111309910	111311524	-	1	1615
LNC_007258	XLOC_026867	lncRNA	Chr12	11628835	11629311	-	3	307
LNC_007259	XLOC_026870	lncRNA	Chr12	11668806	11672472	-	3	663
LNC_016057	XLOC_058331	lncRNA	Chr22	127608945	127609897	-	2	693
LNC_003410	XLOC_011012	lncRNA	Chr06	70464200	70464479	-	1	280
LNC_003411	XLOC_011013	lncRNA	Chr06	70477680	70500956	-	3	2100
LNC_003412	XLOC_011013	lncRNA	Chr06	70494721	70500893	-	2	492
LNC_003413	XLOC_011013	lncRNA	Chr06	70494809	70500956	-	3	568
LNC_003414	XLOC_011014	lncRNA	Chr06	70529390	70529766	-	1	377
LNC_003415	XLOC_011021	lncRNA	Chr06	70840665	70841249	-	1	585
LNC_003416	XLOC_011022	lncRNA	Chr06	70858796	70859238	-	1	443
LNC_003417	XLOC_011023	lncRNA	Chr06	70882804	70883199	-	1	396
LNC_003418	XLOC_011026	lncRNA	Chr06	71175270	71188313	-	3	491
LNC_003419	XLOC_011027	lncRNA	Chr06	71188644	71201616	-	4	681
LNC_013575	XLOC_050270	lncRNA	Chr20	32666243	32670403	-	2	467
LNC_010964	XLOC_040309	lncRNA	Chr16	135082651	135083098	-	2	336
LNC_015597	XLOC_056975	lncRNA	Chr22	44364967	44365224	-	1	258
LNC_016019	XLOC_058198	lncRNA	Chr22	121499738	121500012	-	1	275
LNC_016116	XLOC_058537	lncRNA	Chr22	139347533	139347766	-	1	234
LNC_012494	XLOC_045633	lncRNA	Chr18	122288900	122325786	-	7	668
LNC_012495	XLOC_045633	lncRNA	Chr18	122296974	122325786	-	7	710
LNC_012493	XLOC_045632	lncRNA	Chr18	122183500	122184276	-	2	321
LNC_008398	XLOC_031021	lncRNA	Chr14	115120022	115121053	+	1	1032
LNC_010878	XLOC_039834	lncRNA	Chr16	118533334	118542758	-	2	1638
LNC_010879	XLOC_039834	lncRNA	Chr16	118533334	118543152	-	2	2032
LNC_010876	XLOC_039834	lncRNA	Chr16	118533311	118542885	-	2	1788
LNC_010877	XLOC_039834	lncRNA	Chr16	118533311	118543152	-	2	2055
LNC_010874	XLOC_039833	lncRNA	Chr16	118532902	118535078	-	2	506
LNC_010410	XLOC_038472	lncRNA	Chr16	19798704	19798936	-	1	233
LNC_010872	XLOC_039825	lncRNA	Chr16	118145617	118154974	-	2	2205
LNC_010873	XLOC_039828	lncRNA	Chr16	118324481	118327767	-	6	908
LNC_010870	XLOC_039825	lncRNA	Chr16	118145617	118153267	-	2	2197
LNC_010871	XLOC_039825	lncRNA	Chr16	118145617	118154752	-	2	1982
LNC_006071	XLOC_021474	lncRNA	Chr10	28608909	28612062	-	5	1820
LNC_006070	XLOC_021472	lncRNA	Chr10	28575311	28576087	-	2	358
LNC_006073	XLOC_021489	lncRNA	Chr10	29121300	29122016	-	1	717
LNC_006072	XLOC_021488	lncRNA	Chr10	29119317	29120326	-	1	1010
LNC_006075	XLOC_021507	lncRNA	Chr10	29757712	29758010	-	1	299
LNC_006074	XLOC_021490	lncRNA	Chr10	29139073	29142020	-	2	1180
LNC_006077	XLOC_021523	lncRNA	Chr10	30441403	30442245	-	2	658
LNC_006076	XLOC_021513	lncRNA	Chr10	30038631	30038912	-	1	282
LNC_006079	XLOC_021532	lncRNA	Chr10	30643097	30643350	-	1	254
LNC_006078	XLOC_021529	lncRNA	Chr10	30537600	30538117	-	1	518
LNC_013372	XLOC_049369	lncRNA	Chr20	165612664	165616089	+	6	1762
LNC_012499	XLOC_045681	lncRNA	Chr18	123605368	123609896	-	11	1369
LNC_013374	XLOC_049387	lncRNA	Chr20	166151411	166153699	+	2	353
LNC_013375	XLOC_049398	lncRNA	Chr20	166335505	166336383	+	1	879
LNC_013376	XLOC_049404	lncRNA	Chr20	166431740	166436478	+	6	1047
LNC_013377	XLOC_049410	lncRNA	Chr20	166501658	166502704	+	1	1047
LNC_016340	XLOC_059518	lncRNA	Chr22	178432690	178433336	-	1	647
LNC_004503	XLOC_014743	lncRNA	Chr08	109902153	109910985	+	3	717
LNC_004502	XLOC_014738	lncRNA	Chr08	109246905	109247141	+	1	237
LNC_004501	XLOC_014726	lncRNA	Chr08	108790925	108793931	+	4	704
LNC_004500	XLOC_014726	lncRNA	Chr08	108790925	108793906	+	4	627
LNC_004507	XLOC_014750	lncRNA	Chr08	110543107	110545776	+	2	575
LNC_004506	XLOC_014745	lncRNA	Chr08	110386894	110387126	+	1	233
LNC_004505	XLOC_014744	lncRNA	Chr08	110123990	110127675	+	2	381
LNC_004504	XLOC_014743	lncRNA	Chr08	109902172	109905736	+	3	776
LNC_004509	XLOC_014756	lncRNA	Chr08	110921182	110921396	+	1	215
LNC_004508	XLOC_014751	lncRNA	Chr08	110547184	110547720	+	1	537
LNC_009034	XLOC_033404	lncRNA	Chr14	56828901	56830324	-	1	1424
LNC_005049	XLOC_016903	lncRNA	Chr08	95552918	95561184	-	2	544
LNC_009036	XLOC_033407	lncRNA	Chr14	56997116	56998308	-	1	1193
LNC_009037	XLOC_033409	lncRNA	Chr14	57227893	57228180	-	1	288
LNC_009030	XLOC_033389	lncRNA	Chr14	54482062	54482841	-	1	780
LNC_009031	XLOC_033391	lncRNA	Chr14	54930854	54932409	-	1	1556
LNC_009032	XLOC_033392	lncRNA	Chr14	54965224	54965943	-	1	720
LNC_005048	XLOC_016900	lncRNA	Chr08	95469444	95469805	-	1	362
LNC_009038	XLOC_033410	lncRNA	Chr14	57490664	57490866	-	1	203
LNC_009039	XLOC_033412	lncRNA	Chr14	57664020	57664566	-	1	547
LNC_006615	XLOC_023618	lncRNA	Chr10	139265671	139268100	-	5	964
LNC_006614	XLOC_023617	lncRNA	Chr10	139252528	139254602	-	3	361
LNC_006617	XLOC_023624	lncRNA	Chr10	139442570	139446951	-	2	1382
LNC_006616	XLOC_023621	lncRNA	Chr10	139356370	139356869	-	1	500
LNC_006611	XLOC_023596	lncRNA	Chr10	138440035	138441001	-	2	943
LNC_006610	XLOC_023593	lncRNA	Chr10	138061129	138063236	-	1	2108
LNC_006613	XLOC_023602	lncRNA	Chr10	138832172	138833902	-	1	1731
LNC_006612	XLOC_023598	lncRNA	Chr10	138562744	138563121	-	1	378
LNC_006619	XLOC_023644	lncRNA	Chr10	140501867	140502262	-	1	396
LNC_006618	XLOC_023642	lncRNA	Chr10	140307382	140307607	-	1	226
LNC_013219	XLOC_048608	lncRNA	Chr20	132701470	132709854	+	3	1496
LNC_013218	XLOC_048608	lncRNA	Chr20	132701470	132709744	+	3	1371
LNC_014604	XLOC_053687	lncRNA	Chr22	53191220	53191437	+	1	218
LNC_015209	XLOC_055772	lncRNA	Chr22	165180744	165183726	+	2	393
LNC_010903	XLOC_039921	lncRNA	Chr16	121834791	121836630	-	2	491
LNC_014462	XLOC_053443	lncRNA	Chr22	34190638	34199022	+	3	725
LNC_010900	XLOC_039893	lncRNA	Chr16	120968216	120969977	-	1	1762
LNC_006966	XLOC_025701	lncRNA	Chr12	70017207	70017454	+	1	248
LNC_005041	XLOC_016863	lncRNA	Chr08	93947602	93948062	-	1	461
LNC_010901	XLOC_039898	lncRNA	Chr16	121175456	121175665	-	1	210
LNC_009533	XLOC_035163	lncRNA	Chr14	151650418	151650772	-	1	355
LNC_005040	XLOC_016861	lncRNA	Chr08	93836532	93837183	-	1	652
LNC_005043	XLOC_016883	lncRNA	Chr08	94839000	94840526	-	3	769
LNC_005042	XLOC_016874	lncRNA	Chr08	94310757	94311312	-	1	556
LNC_005045	XLOC_016889	lncRNA	Chr08	95029507	95030198	-	1	692
LNC_010905	XLOC_039932	lncRNA	Chr16	122331541	122339292	-	13	1607
LNC_005044	XLOC_016886	lncRNA	Chr08	94943643	94960901	-	2	743
LNC_016068	XLOC_058369	lncRNA	Chr22	129150674	129150956	-	1	283
LNC_005047	XLOC_016898	lncRNA	Chr08	95404043	95404301	-	1	259
LNC_013140	XLOC_048380	lncRNA	Chr20	118171473	118171735	+	1	263
LNC_005046	XLOC_016892	lncRNA	Chr08	95063645	95063882	-	1	238
LNC_007416	XLOC_027930	lncRNA	Chr12	45982597	45982835	-	1	239
LNC_010411	XLOC_038475	lncRNA	Chr16	19988039	19988701	-	1	663
LNC_006964	XLOC_025685	lncRNA	Chr12	69111944	69112953	+	3	386
LNC_014983	XLOC_054799	lncRNA	Chr22	119864327	119870532	+	2	1201
LNC_016004	XLOC_058175	lncRNA	Chr22	120668782	120670354	-	1	1573
LNC_012298	XLOC_044925	lncRNA	Chr18	90421137	90426716	-	2	2317
LNC_012299	XLOC_044925	lncRNA	Chr18	90421137	90426739	-	3	625
LNC_012294	XLOC_044908	lncRNA	Chr18	89371921	89374672	-	3	333
LNC_012295	XLOC_044909	lncRNA	Chr18	89375584	89379677	-	6	2447
LNC_012296	XLOC_044920	lncRNA	Chr18	90164534	90165048	-	1	515
LNC_012297	XLOC_044921	lncRNA	Chr18	90189516	90189735	-	1	220
LNC_012290	XLOC_044861	lncRNA	Chr18	87308514	87309716	-	2	1116
LNC_012291	XLOC_044863	lncRNA	Chr18	87329278	87332173	-	5	562
LNC_012292	XLOC_044885	lncRNA	Chr18	88113174	88113759	-	2	495
LNC_012293	XLOC_044898	lncRNA	Chr18	88787332	88788336	-	1	1005
LNC_014048	XLOC_051792	lncRNA	Chr20	120908501	120908824	-	1	324
LNC_000518	XLOC_001847	lncRNA	Chr02	4457157	4464784	-	2	321
LNC_000519	XLOC_001852	lncRNA	Chr02	4903724	4904955	-	2	440
LNC_000510	XLOC_001802	lncRNA	Chr02	2781678	2783794	-	3	1755
LNC_000511	XLOC_001816	lncRNA	Chr02	3317429	3317728	-	1	300
LNC_005032	XLOC_016847	lncRNA	Chr08	92933841	92939699	-	2	754
LNC_005033	XLOC_016848	lncRNA	Chr08	93187857	93189212	-	1	1356
LNC_005034	XLOC_016849	lncRNA	Chr08	93303206	93303927	-	2	621
LNC_000515	XLOC_001840	lncRNA	Chr02	3957013	3957262	-	1	250
LNC_005036	XLOC_016851	lncRNA	Chr08	93383245	93384548	-	1	1304
LNC_000517	XLOC_001847	lncRNA	Chr02	4457100	4464787	-	2	381
LNC_007889	XLOC_029844	lncRNA	Chr14	30826338	30836285	+	3	2345
LNC_007888	XLOC_029841	lncRNA	Chr14	30639134	30641568	+	2	606
LNC_006962	XLOC_025682	lncRNA	Chr12	69002469	69017696	+	4	961
LNC_007886	XLOC_029837	lncRNA	Chr14	30501623	30501873	+	1	251
LNC_007885	XLOC_029833	lncRNA	Chr14	30202103	30202319	+	1	217
LNC_007884	XLOC_029829	lncRNA	Chr14	29939403	29947872	+	2	1203
LNC_007883	XLOC_029827	lncRNA	Chr14	29624409	29627176	+	2	301
LNC_007882	XLOC_029820	lncRNA	Chr14	29205690	29205987	+	1	298
LNC_007881	XLOC_029819	lncRNA	Chr14	29198391	29198924	+	1	534
LNC_007880	XLOC_029814	lncRNA	Chr14	28916332	28916590	+	1	259
LNC_012180	XLOC_044512	lncRNA	Chr18	73638815	73647341	-	3	697
LNC_015119	XLOC_055332	lncRNA	Chr22	147139074	147139637	+	1	564
LNC_014210	XLOC_052493	lncRNA	Chr20	157981970	157982232	-	1	263
LNC_012181	XLOC_044512	lncRNA	Chr18	73638821	73647341	-	2	691
LNC_012182	XLOC_044512	lncRNA	Chr18	73638895	73647341	-	3	617
LNC_003960	XLOC_012533	lncRNA	Chr06	164811221	164812895	-	4	729
LNC_003961	XLOC_012556	lncRNA	Chr06	165430189	165433875	-	6	814
LNC_003962	XLOC_012573	lncRNA	Chr06	165739714	165740358	-	2	623
LNC_003963	XLOC_012575	lncRNA	Chr06	165794494	165797344	-	4	924
LNC_003964	XLOC_012577	lncRNA	Chr06	165822817	165823207	-	1	391
LNC_003965	XLOC_012579	lncRNA	Chr06	165839253	165839701	-	1	449
LNC_003966	XLOC_012585	lncRNA	Chr06	165960186	165960645	-	1	460
LNC_003967	XLOC_012591	lncRNA	Chr06	166008133	166012179	-	6	1205
LNC_003968	XLOC_012626	lncRNA	Chr06	166677095	166677545	-	1	451
LNC_003969	XLOC_012628	lncRNA	Chr06	166693450	166693809	-	1	360
LNC_008075	XLOC_030134	lncRNA	Chr14	54051284	54056286	+	2	877
LNC_008074	XLOC_030134	lncRNA	Chr14	54047232	54056787	+	3	5352
LNC_008073	XLOC_030134	lncRNA	Chr14	54047188	54056324	+	3	2908
LNC_008072	XLOC_030134	lncRNA	Chr14	54047166	54056787	+	3	3394
LNC_008071	XLOC_030134	lncRNA	Chr14	54045790	54056813	+	3	956
LNC_008070	XLOC_030134	lncRNA	Chr14	54045790	54055229	+	3	1187
LNC_015112	XLOC_055306	lncRNA	Chr22	146010294	146011696	+	1	1403
LNC_012186	XLOC_044513	lncRNA	Chr18	73639409	73645808	-	3	771
LNC_015113	XLOC_055309	lncRNA	Chr22	146070020	146070335	+	1	316
LNC_012187	XLOC_044513	lncRNA	Chr18	73639409	73646248	-	3	1211
LNC_015110	XLOC_055304	lncRNA	Chr22	145908820	145910849	+	2	338
LNC_002611	XLOC_008328	lncRNA	Chr06	100415833	100416172	+	1	340
LNC_002610	XLOC_008326	lncRNA	Chr06	100138234	100142624	+	2	380
LNC_002613	XLOC_008330	lncRNA	Chr06	100594928	100602104	+	2	385
LNC_002612	XLOC_008330	lncRNA	Chr06	100594921	100602104	+	2	392
LNC_002615	XLOC_008345	lncRNA	Chr06	102966493	102968543	+	4	826
LNC_002614	XLOC_008339	lncRNA	Chr06	101507083	101509391	+	1	2309
LNC_002617	XLOC_008351	lncRNA	Chr06	103510120	103518486	+	2	844
LNC_002616	XLOC_008351	lncRNA	Chr06	103510118	103514223	+	2	1500
LNC_002619	XLOC_008363	lncRNA	Chr06	104697295	104697631	+	1	337
LNC_002618	XLOC_008361	lncRNA	Chr06	104535700	104536181	+	1	482
LNC_015117	XLOC_055313	lncRNA	Chr22	146172892	146176661	+	7	1097
LNC_015035	XLOC_055014	lncRNA	Chr22	129905409	129909853	+	3	645
LNC_015114	XLOC_055310	lncRNA	Chr22	146106666	146109028	+	2	450
LNC_010412	XLOC_038476	lncRNA	Chr16	19989012	19989487	-	1	476
LNC_009724	XLOC_035942	lncRNA	Chr16	18562297	18569390	+	3	500
LNC_015115	XLOC_055311	lncRNA	Chr22	146114541	146124116	+	2	2746
LNC_015037	XLOC_055034	lncRNA	Chr22	131155875	131156727	+	1	853
LNC_009725	XLOC_035947	lncRNA	Chr16	18754623	18755195	+	3	458
LNC_015036	XLOC_055019	lncRNA	Chr22	130006372	130008749	+	2	1415
LNC_015031	XLOC_055010	lncRNA	Chr22	129582181	129582749	+	1	569
LNC_013937	XLOC_051611	lncRNA	Chr20	104452586	104461102	-	2	720
LNC_009728	XLOC_035957	lncRNA	Chr16	19328504	19328891	+	1	388
LNC_015033	XLOC_055012	lncRNA	Chr22	129811855	129812234	+	1	380
LNC_009729	XLOC_035958	lncRNA	Chr16	19463452	19463726	+	1	275
LNC_015032	XLOC_055011	lncRNA	Chr22	129802759	129802995	+	1	237
LNC_004349	XLOC_014272	lncRNA	Chr08	79332049	79334387	+	2	427
LNC_004348	XLOC_014271	lncRNA	Chr08	79137884	79139360	+	1	1477
LNC_011187	XLOC_041104	lncRNA	Chr18	34997165	34997419	+	1	255
LNC_011186	XLOC_041097	lncRNA	Chr18	34575949	34576231	+	1	283
LNC_011181	XLOC_041090	lncRNA	Chr18	33813744	33814401	+	1	658
LNC_011180	XLOC_041086	lncRNA	Chr18	33402778	33403510	+	1	733
LNC_011183	XLOC_041092	lncRNA	Chr18	34009121	34011449	+	2	1593
LNC_011005	XLOC_040594	lncRNA	Chr18	4361324	4364116	+	3	2264
LNC_004341	XLOC_014263	lncRNA	Chr08	78672661	78679828	+	2	410
LNC_004340	XLOC_014262	lncRNA	Chr08	78612205	78621301	+	3	3762
LNC_004343	XLOC_014266	lncRNA	Chr08	78861750	78862143	+	2	310
LNC_004342	XLOC_014265	lncRNA	Chr08	78776386	78776844	+	1	459
LNC_004345	XLOC_014269	lncRNA	Chr08	79049772	79055524	+	2	655
LNC_004344	XLOC_014266	lncRNA	Chr08	78861751	78862136	+	2	302
LNC_004347	XLOC_014270	lncRNA	Chr08	79050613	79055953	+	2	243
LNC_004346	XLOC_014270	lncRNA	Chr08	79050564	79055950	+	2	289
LNC_010595	XLOC_039061	lncRNA	Chr16	65916304	65923429	-	2	1535
LNC_010594	XLOC_039061	lncRNA	Chr16	65915862	65923766	-	2	4249
LNC_010597	XLOC_039061	lncRNA	Chr16	65917018	65923766	-	2	1159
LNC_010596	XLOC_039061	lncRNA	Chr16	65916450	65923766	-	2	1726
LNC_010591	XLOC_039058	lncRNA	Chr16	65616430	65618550	-	2	371
LNC_010590	XLOC_039057	lncRNA	Chr16	65598361	65598595	-	1	235
LNC_010593	XLOC_039061	lncRNA	Chr16	65915862	65918293	-	2	437
LNC_010592	XLOC_039061	lncRNA	Chr16	65915704	65918338	-	2	634
LNC_015516	XLOC_056858	lncRNA	Chr22	33371631	33372367	-	1	737
LNC_008028	XLOC_030087	lncRNA	Chr14	48575979	48578731	+	4	955
LNC_015514	XLOC_056856	lncRNA	Chr22	33108776	33117025	-	2	908
LNC_015515	XLOC_056857	lncRNA	Chr22	33110035	33117790	-	2	396
LNC_010599	XLOC_039066	lncRNA	Chr16	67734062	67734406	-	1	345
LNC_010598	XLOC_039061	lncRNA	Chr16	65917799	65923766	-	2	378
LNC_015510	XLOC_056853	lncRNA	Chr22	33110776	33120758	-	3	615
LNC_008029	XLOC_030087	lncRNA	Chr14	48575997	48578572	+	4	715
LNC_008983	XLOC_033313	lncRNA	Chr14	47660876	47671270	-	3	1045
LNC_014030	XLOC_051757	lncRNA	Chr20	117618410	117625779	-	2	752
LNC_008982	XLOC_033312	lncRNA	Chr14	47522770	47523025	-	1	256
LNC_006880	XLOC_025271	lncRNA	Chr12	49943746	49944087	+	1	342
LNC_014031	XLOC_051758	lncRNA	Chr20	117818266	117821885	-	2	357
LNC_008981	XLOC_033308	lncRNA	Chr14	47394803	47396528	-	2	1666
LNC_014609	XLOC_053702	lncRNA	Chr22	54257673	54260430	+	10	1377
LNC_008024	XLOC_030081	lncRNA	Chr14	48144492	48144725	+	1	234
LNC_008980	XLOC_033308	lncRNA	Chr14	47394762	47397734	-	1	2973
LNC_011239	XLOC_041240	lncRNA	Chr18	45199958	45200523	+	1	566
LNC_008025	XLOC_030082	lncRNA	Chr14	48280873	48282968	+	1	2096
LNC_011237	XLOC_041238	lncRNA	Chr18	45181725	45189758	+	2	832
LNC_008987	XLOC_033313	lncRNA	Chr14	47661871	47670655	-	2	1430
LNC_011235	XLOC_041236	lncRNA	Chr18	45107531	45110060	+	2	703
LNC_011234	XLOC_041234	lncRNA	Chr18	44889683	44891530	+	2	434
LNC_011233	XLOC_041224	lncRNA	Chr18	44388896	44396200	+	2	319
LNC_011232	XLOC_041220	lncRNA	Chr18	44178098	44180977	+	1	2880
LNC_011231	XLOC_041219	lncRNA	Chr18	44167263	44167577	+	1	315
LNC_008986	XLOC_033313	lncRNA	Chr14	47661867	47670686	-	2	1465
LNC_008985	XLOC_033313	lncRNA	Chr14	47661176	47670950	-	3	426
LNC_010049	XLOC_036865	lncRNA	Chr16	91764306	91765627	+	4	553
LNC_010048	XLOC_036854	lncRNA	Chr16	91381272	91384302	+	2	1089
LNC_006881	XLOC_025272	lncRNA	Chr12	49983046	49983353	+	1	308
LNC_010046	XLOC_036853	lncRNA	Chr16	91283457	91285769	+	2	2292
LNC_010045	XLOC_036852	lncRNA	Chr16	91274568	91275334	+	2	284
LNC_008984	XLOC_033313	lncRNA	Chr14	47661139	47671152	-	2	665
LNC_010043	XLOC_036839	lncRNA	Chr16	90718233	90718443	+	1	211
LNC_010042	XLOC_036837	lncRNA	Chr16	90633280	90633587	+	1	308
LNC_010041	XLOC_036834	lncRNA	Chr16	90302756	90303194	+	1	439
LNC_010040	XLOC_036830	lncRNA	Chr16	90025445	90027926	+	2	393
LNC_001834	XLOC_005817	lncRNA	Chr04	58705984	58715162	-	3	445
LNC_001835	XLOC_005817	lncRNA	Chr04	58712935	58715162	-	2	436
LNC_001836	XLOC_005818	lncRNA	Chr04	58707738	58713499	-	2	543
LNC_001837	XLOC_005820	lncRNA	Chr04	58752967	58753258	-	2	212
LNC_001830	XLOC_005808	lncRNA	Chr04	57984583	57988558	-	2	247
LNC_001831	XLOC_005810	lncRNA	Chr04	58058707	58062411	-	1	3705
LNC_001832	XLOC_005810	lncRNA	Chr04	58058812	58061543	-	2	389
LNC_001833	XLOC_005816	lncRNA	Chr04	58700795	58706351	-	2	337
LNC_014039	XLOC_051780	lncRNA	Chr20	120300292	120302935	-	5	638
LNC_001838	XLOC_005822	lncRNA	Chr04	58958485	58958757	-	1	273
LNC_001839	XLOC_005827	lncRNA	Chr04	59375189	59375540	-	1	352
LNC_006828	XLOC_024925	lncRNA	Chr12	37636149	37637146	+	1	998
LNC_006829	XLOC_024929	lncRNA	Chr12	37724526	37727490	+	3	635
LNC_013587	XLOC_050322	lncRNA	Chr20	34778562	34779094	-	1	533
LNC_013586	XLOC_050318	lncRNA	Chr20	34675774	34678703	-	3	818
LNC_013585	XLOC_050317	lncRNA	Chr20	34671511	34675267	-	7	1322
LNC_009103	XLOC_033561	lncRNA	Chr14	76212586	76222259	-	2	2569
LNC_013583	XLOC_050305	lncRNA	Chr20	34325543	34325788	-	1	246
LNC_013582	XLOC_050300	lncRNA	Chr20	34108202	34111167	-	4	390
LNC_013581	XLOC_050299	lncRNA	Chr20	34094396	34095214	-	1	819
LNC_013580	XLOC_050298	lncRNA	Chr20	34088184	34088415	-	1	232
LNC_009456	XLOC_034847	lncRNA	Chr14	136101540	136103116	-	1	1577
LNC_010413	XLOC_038477	lncRNA	Chr16	19989914	19990813	-	1	900
LNC_013589	XLOC_050335	lncRNA	Chr20	35196264	35199046	-	3	607
LNC_009457	XLOC_034850	lncRNA	Chr14	136352786	136353609	-	1	824
LNC_009106	XLOC_033561	lncRNA	Chr14	76214258	76222259	-	2	897
LNC_004758	XLOC_016152	lncRNA	Chr08	38758110	38766030	-	2	230
LNC_004759	XLOC_016153	lncRNA	Chr08	38899136	38899829	-	3	469
LNC_004756	XLOC_016151	lncRNA	Chr08	38716770	38722339	-	2	693
LNC_004757	XLOC_016152	lncRNA	Chr08	38757626	38766037	-	2	721
LNC_004754	XLOC_016135	lncRNA	Chr08	37990987	37991252	-	1	266
LNC_004755	XLOC_016136	lncRNA	Chr08	38042721	38043013	-	1	293
LNC_004752	XLOC_016125	lncRNA	Chr08	37724115	37724464	-	1	350
LNC_004753	XLOC_016128	lncRNA	Chr08	37779209	37781102	-	3	408
LNC_004750	XLOC_016111	lncRNA	Chr08	36974485	36975486	-	3	469
LNC_004751	XLOC_016120	lncRNA	Chr08	37367794	37368034	-	1	241
LNC_011912	XLOC_043781	lncRNA	Chr18	23396980	23397248	-	1	269
LNC_010232	XLOC_037467	lncRNA	Chr16	121075845	121076364	+	1	520
LNC_008932	XLOC_033209	lncRNA	Chr14	39463444	39497829	-	3	1047
LNC_013131	XLOC_048342	lncRNA	Chr20	114759385	114760084	+	1	700
LNC_011913	XLOC_043785	lncRNA	Chr18	23602584	23603201	-	2	524
LNC_006000	XLOC_021096	lncRNA	Chr10	16376522	16376990	-	1	469
LNC_006001	XLOC_021105	lncRNA	Chr10	16823427	16831843	-	2	616
LNC_008933	XLOC_033209	lncRNA	Chr14	39465435	39497829	-	2	1661
LNC_006550	XLOC_023253	lncRNA	Chr10	123512473	123515574	-	7	939
LNC_010239	XLOC_037510	lncRNA	Chr16	122310626	122311361	+	2	316
LNC_006101	XLOC_021655	lncRNA	Chr10	34739395	34739714	-	1	320
LNC_006551	XLOC_023254	lncRNA	Chr10	123536072	123536358	-	1	287
LNC_006100	XLOC_021647	lncRNA	Chr10	34577347	34578295	-	1	949
LNC_006556	XLOC_023264	lncRNA	Chr10	124055747	124055955	-	1	209
LNC_013908	XLOC_051522	lncRNA	Chr20	94287831	94288125	-	1	295
LNC_006103	XLOC_021672	lncRNA	Chr10	35166394	35167492	-	3	284
LNC_006557	XLOC_023266	lncRNA	Chr10	124154527	124158694	-	3	697
LNC_006102	XLOC_021671	lncRNA	Chr10	35134088	35134470	-	2	274
LNC_012768	XLOC_046958	lncRNA	Chr20	34117512	34122630	+	10	1214
LNC_006554	XLOC_023262	lncRNA	Chr10	124011483	124011696	-	1	214
LNC_008930	XLOC_033199	lncRNA	Chr14	38900658	38900895	-	1	238
LNC_012764	XLOC_046924	lncRNA	Chr20	33227704	33227929	+	1	226
LNC_006105	XLOC_021701	lncRNA	Chr10	35994378	35994707	-	1	330
LNC_012766	XLOC_046946	lncRNA	Chr20	33823545	33823870	+	1	326
LNC_006555	XLOC_023263	lncRNA	Chr10	124036215	124036440	-	1	226
LNC_012760	XLOC_046878	lncRNA	Chr20	31068628	31069128	+	1	501
LNC_012761	XLOC_046908	lncRNA	Chr20	32383314	32384983	+	5	648
LNC_012762	XLOC_046913	lncRNA	Chr20	32556088	32558987	+	3	609
LNC_006104	XLOC_021684	lncRNA	Chr10	35577954	35583923	-	11	1355
LNC_006008	XLOC_021126	lncRNA	Chr10	17648772	17649224	-	1	453
LNC_006107	XLOC_021720	lncRNA	Chr10	36800646	36801356	-	1	711
LNC_006009	XLOC_021131	lncRNA	Chr10	17761805	17764921	-	1	3117
LNC_006106	XLOC_021702	lncRNA	Chr10	35999094	36002081	-	4	861
LNC_006558	XLOC_023266	lncRNA	Chr10	124154555	124158694	-	3	2532
LNC_006559	XLOC_023271	lncRNA	Chr10	124237832	124238089	-	2	228
LNC_007537	XLOC_028493	lncRNA	Chr12	72730564	72731749	-	2	410
LNC_007536	XLOC_028493	lncRNA	Chr12	72730397	72731786	-	2	1282
LNC_007069	XLOC_025928	lncRNA	Chr12	91318867	91320144	+	1	1278
LNC_007068	XLOC_025920	lncRNA	Chr12	90826839	90834729	+	2	395
LNC_007535	XLOC_028493	lncRNA	Chr12	72730396	72731749	-	1	1354
LNC_007061	XLOC_025907	lncRNA	Chr12	89882218	89882857	+	1	640
LNC_007060	XLOC_025905	lncRNA	Chr12	89728579	89733774	+	2	708
LNC_007063	XLOC_025912	lncRNA	Chr12	90283036	90284134	+	1	1099
LNC_007062	XLOC_025911	lncRNA	Chr12	90192523	90193061	+	1	539
LNC_007065	XLOC_025913	lncRNA	Chr12	90297611	90306644	+	2	1326
LNC_007064	XLOC_025913	lncRNA	Chr12	90297611	90305645	+	2	327
LNC_007067	XLOC_025917	lncRNA	Chr12	90477861	90481365	+	4	1470
LNC_007066	XLOC_025913	lncRNA	Chr12	90297619	90306638	+	2	1312
LNC_010414	XLOC_038480	lncRNA	Chr16	20094915	20099505	-	3	571
LNC_009939	XLOC_036624	lncRNA	Chr16	72037652	72044536	+	3	1460
LNC_009938	XLOC_036623	lncRNA	Chr16	71930028	71930306	+	1	279
LNC_009935	XLOC_036616	lncRNA	Chr16	70780584	70790352	+	2	1829
LNC_009934	XLOC_036614	lncRNA	Chr16	70559749	70560111	+	1	363
LNC_009937	XLOC_036617	lncRNA	Chr16	70897092	70899432	+	2	448
LNC_009936	XLOC_036617	lncRNA	Chr16	70896540	70899438	+	2	1026
LNC_009931	XLOC_036606	lncRNA	Chr16	69363574	69364652	+	1	1079
LNC_007027	XLOC_025856	lncRNA	Chr12	84700281	84702609	+	2	509
LNC_009933	XLOC_036610	lncRNA	Chr16	69750148	69750478	+	1	331
LNC_009932	XLOC_036609	lncRNA	Chr16	69666858	69668612	+	1	1755
LNC_006440	XLOC_022862	lncRNA	Chr10	100539235	100545494	-	2	291
LNC_006441	XLOC_022864	lncRNA	Chr10	100741768	100749649	-	11	1650
LNC_006442	XLOC_022874	lncRNA	Chr10	101534716	101545112	-	3	922
LNC_006443	XLOC_022874	lncRNA	Chr10	101534803	101545113	-	3	836
LNC_006444	XLOC_022874	lncRNA	Chr10	101536453	101544048	-	2	363
LNC_006445	XLOC_022874	lncRNA	Chr10	101536847	101544612	-	2	716
LNC_000879	XLOC_002799	lncRNA	Chr02	75785074	75785355	-	1	282
LNC_000878	XLOC_002796	lncRNA	Chr02	75464033	75464299	-	1	267
LNC_000877	XLOC_002783	lncRNA	Chr02	74788443	74795996	-	2	428
LNC_000876	XLOC_002764	lncRNA	Chr02	73950607	73950988	-	1	382
LNC_000875	XLOC_002760	lncRNA	Chr02	73622922	73623326	-	1	405
LNC_000874	XLOC_002751	lncRNA	Chr02	73063940	73093746	-	2	582
LNC_000873	XLOC_002750	lncRNA	Chr02	73063664	73093318	-	2	430
LNC_000872	XLOC_002749	lncRNA	Chr02	73037547	73039600	-	1	2054
LNC_000871	XLOC_002749	lncRNA	Chr02	73037547	73039600	-	2	1027
LNC_000870	XLOC_002747	lncRNA	Chr02	73018289	73026168	-	3	372
LNC_000727	XLOC_002334	lncRNA	Chr02	40702285	40710007	-	3	790
LNC_000726	XLOC_002334	lncRNA	Chr02	40702092	40710007	-	3	983
LNC_000725	XLOC_002334	lncRNA	Chr02	40701999	40710001	-	2	1127
LNC_000724	XLOC_002334	lncRNA	Chr02	40700247	40710007	-	3	677
LNC_000723	XLOC_002334	lncRNA	Chr02	40700229	40710007	-	3	1249
LNC_000722	XLOC_002334	lncRNA	Chr02	40700223	40710007	-	3	702
LNC_000721	XLOC_002334	lncRNA	Chr02	40700223	40703114	-	2	685
LNC_000720	XLOC_002333	lncRNA	Chr02	40672196	40672538	-	1	343
LNC_005939	XLOC_020848	lncRNA	Chr10	6076380	6076620	-	1	241
LNC_005938	XLOC_020843	lncRNA	Chr10	5780795	5781082	-	1	288
LNC_010969	XLOC_040362	lncRNA	Chr16	136285363	136285879	-	2	347
LNC_000729	XLOC_002334	lncRNA	Chr02	40702298	40710004	-	2	831
LNC_000728	XLOC_002334	lncRNA	Chr02	40702285	40710007	-	2	847
LNC_002581	XLOC_008245	lncRNA	Chr06	92619048	92619423	+	1	376
LNC_002580	XLOC_008244	lncRNA	Chr06	92488457	92497835	+	3	2207
LNC_002583	XLOC_008250	lncRNA	Chr06	92735867	92736203	+	1	337
LNC_002582	XLOC_008246	lncRNA	Chr06	92620372	92621483	+	1	1112
LNC_002585	XLOC_008261	lncRNA	Chr06	93881015	93881906	+	3	732
LNC_002584	XLOC_008254	lncRNA	Chr06	93329846	93332612	+	1	2767
LNC_002587	XLOC_008263	lncRNA	Chr06	94133222	94133527	+	1	306
LNC_002586	XLOC_008262	lncRNA	Chr06	93883724	93884028	+	1	305
LNC_002589	XLOC_008264	lncRNA	Chr06	94158884	94160154	+	2	847
LNC_002588	XLOC_008264	lncRNA	Chr06	94158874	94161056	+	4	562
LNC_012357	XLOC_045055	lncRNA	Chr18	96502266	96504354	-	1	2089
LNC_012356	XLOC_045053	lncRNA	Chr18	96369246	96369507	-	1	262
LNC_001439	XLOC_004712	lncRNA	Chr04	88183738	88184099	+	2	264
LNC_012350	XLOC_045039	lncRNA	Chr18	95419758	95420146	-	1	389
LNC_006421	XLOC_022827	lncRNA	Chr10	96815807	96818135	-	3	2136
LNC_012352	XLOC_045042	lncRNA	Chr18	95570669	95570906	-	1	238
LNC_003191	XLOC_010435	lncRNA	Chr06	31184208	31184658	-	1	451
LNC_003190	XLOC_010429	lncRNA	Chr06	30734445	30737546	-	2	667
LNC_003193	XLOC_010445	lncRNA	Chr06	31954577	31955188	-	1	612
LNC_003192	XLOC_010436	lncRNA	Chr06	31196027	31196245	-	1	219
LNC_003195	XLOC_010452	lncRNA	Chr06	32458675	32459122	-	1	448
LNC_003194	XLOC_010449	lncRNA	Chr06	32274711	32279680	-	2	1217
LNC_003197	XLOC_010468	lncRNA	Chr06	33313427	33322246	-	2	727
LNC_003196	XLOC_010468	lncRNA	Chr06	33313395	33322246	-	3	759
LNC_003199	XLOC_010469	lncRNA	Chr06	33346781	33347185	-	1	405
LNC_003198	XLOC_010468	lncRNA	Chr06	33321350	33322220	-	2	701
LNC_013392	XLOC_049452	lncRNA	Chr20	144321	145424	-	1	1104
LNC_009854	XLOC_036364	lncRNA	Chr16	43429604	43432477	+	2	816
LNC_007028	XLOC_025861	lncRNA	Chr12	85495338	85496236	+	1	899
LNC_009855	XLOC_036365	lncRNA	Chr16	43468109	43468365	+	1	257
LNC_009852	XLOC_036364	lncRNA	Chr16	43426081	43432335	+	2	2620
LNC_009853	XLOC_036364	lncRNA	Chr16	43426101	43432221	+	2	428
LNC_009850	XLOC_036364	lncRNA	Chr16	43426076	43432440	+	2	4550
LNC_009851	XLOC_036364	lncRNA	Chr16	43426079	43433069	+	3	5153
LNC_000597	XLOC_002108	lncRNA	Chr02	20988350	20988848	-	2	414
LNC_010605	XLOC_039078	lncRNA	Chr16	69373142	69373393	-	1	252
LNC_010604	XLOC_039077	lncRNA	Chr16	69348522	69352704	-	2	1149
LNC_010607	XLOC_039083	lncRNA	Chr16	69931004	69933943	-	2	242
LNC_010606	XLOC_039080	lncRNA	Chr16	69667035	69667668	-	1	634
LNC_001588	XLOC_005352	lncRNA	Chr04	17980885	17988415	-	2	623
LNC_001589	XLOC_005353	lncRNA	Chr04	17981889	17989493	-	2	697
LNC_010603	XLOC_039074	lncRNA	Chr16	69079683	69081538	-	2	527
LNC_010602	XLOC_039074	lncRNA	Chr16	69079643	69081538	-	2	503
LNC_001584	XLOC_005350	lncRNA	Chr04	17852772	17856225	-	2	315
LNC_001585	XLOC_005351	lncRNA	Chr04	17980255	17990022	-	2	600
LNC_001586	XLOC_005351	lncRNA	Chr04	17980359	17983007	-	2	389
LNC_001587	XLOC_005351	lncRNA	Chr04	17980359	17990022	-	3	496
LNC_001580	XLOC_005343	lncRNA	Chr04	17322449	17322731	-	1	283
LNC_001581	XLOC_005346	lncRNA	Chr04	17646773	17647878	-	1	1106
LNC_001582	XLOC_005347	lncRNA	Chr04	17738342	17744147	-	2	620
LNC_001583	XLOC_005348	lncRNA	Chr04	17747094	17747398	-	1	305
LNC_008510	XLOC_031522	lncRNA	Chr14	130512034	130522236	+	3	712
[truncated: 14,348 more rows]

## Sheet: Table S9
Table S9. The differentially expressed lncRNAs in the comparison of lshj vs. yj1h
ID	lshj-1_fpkm	lshj-2_fpkm	lshj-3_fpkm	yj1h-1_fpkm	yj1h-2_fpkm	yj1h-3_fpkm	lshj-1_count	lshj-2_count	lshj-3_count	yj1h-1_count	yj1h-2_count	yj1h-3_count	log2FoldChange	pvalue	padj	regulated	lncRNA_Gene_ID	Gene_Type	Chromosome	Start	End	Strand	Exon_number	Length
LNC_012341	30.0783	33.8955	29.9367	0.197184	0.259871	0.156657	4653	4871	4419	58	37	23	-6.6985	9.38603e-177	1.78203e-172	down	XLOC_045024	lncRNA	Chr18	94890340	94893374	-	1	3035
LNC_013071	0.140486	0.128968	0.165963	15.3355	11.0111	10.8845	25	22	28	5113	1744	1763	6.94377	9.49736e-101	7.21268e-97	up	XLOC_048159	lncRNA	Chr20	98540149	98543634	+	2	3450
LNC_005215	0.200539	0.273438	0.248986	70.1688	69.9639	65.2527	5	6	6	2801	1327	1266	8.46496	1.21697e-88	5.13451e-85	up	XLOC_017779	lncRNA	Chr10	6350829	6351241	+	1	413
LNC_009537	2.85313	3.67935	3.21473	80.3295	64.286	180.561	123	147	132	6513	2476	7112	5.47536	4.3488e-88	1.65133e-84	up	XLOC_035179	lncRNA	Chr14	152314111	152314969	-	2	839
LNC_001435	12.7403	13.4967	11.9799	0.311383	0.173424	0.357731	1411	1389	1267	66	18	37	-4.94112	1.45359e-86	5.01779e-83	down	XLOC_004693	lncRNA	Chr04	87529481	87535340	+	2	2173
LNC_001574	0.108726	0.12619	0.132339	18.2572	15.2501	11.2843	12	13	14	3688	1463	1108	7.44456	7.61584e-81	1.70111e-77	up	XLOC_005324	lncRNA	Chr04	15638922	15641011	-	1	2090
LNC_003504	0.219251	0.241232	0.275943	7.7479	6.81439	6.48642	35	36	42	2342	979	953	5.37557	2.97531e-79	6.27659e-76	up	XLOC_011162	lncRNA	Chr06	88683277	88688403	-	2	3127
LNC_016254	0.164449	0.210393	0.16649	21.7199	15.633	11.4787	22	26	22	5477	1873	1406	7.056	3.34826e-77	6.05429e-74	up	XLOC_059040	lncRNA	Chr22	161706216	161708824	-	1	2609
LNC_008009	0.98678	1.03829	1.06715	26.516	19.8765	17.7966	142	138	146	7193	2561	2346	4.93102	1.23248e-68	1.79998e-65	up	XLOC_030043	lncRNA	Chr14	45012141	45014947	+	1	2807
LNC_003278	18.0337	19.2091	19.8324	1.78006	2.13051	3.25953	2564	2537	2691	480	273	427	-2.52997	2.34888e-65	3.07557e-62	down	XLOC_010697	lncRNA	Chr06	51370862	51373650	-	1	2789
LNC_010096	0.060425	0.06285	0.020028	9.51869	6.05157	5.00337	14	13	5	3934	1188	1005	7.64834	4.35592e-62	5.16885e-59	up	XLOC_036981	lncRNA	Chr16	98427302	98435787	+	3	4276
LNC_015433	0.134408	0.102871	0.084464	11.7132	10.6851	8.96798	9	7	6	1456	631	542	7.03761	1.21391e-59	1.31699e-56	up	XLOC_056702	lncRNA	Chr22	22541216	22542501	-	1	1286
LNC_005262	11.8107	11.3399	10.9524	0.27164	0.275395	0.227305	641	572	567	28	14	12	-4.8736	6.06987e-57	6.22933e-54	down	XLOC_018010	lncRNA	Chr10	16750104	16751167	+	1	1064
LNC_002019	11.8873	11.3185	10.7814	0.271325	0.274878	0.226878	646	572	559	28	14	12	-4.87139	3.29006e-56	3.28764e-53	down	XLOC_006421	lncRNA	Chr04	93109626	93110691	-	1	1066
LNC_002858	0.010694	0.036579	0.007741	39.3007	43.8457	30.7804	1	2	1	4372	2317	1664	11.1985	4.7829e-47	3.70645e-44	up	XLOC_009106	lncRNA	Chr06	145902052	145903202	+	1	1151
LNC_005222	5.78896	6.2549	6.06514	29.1324	43.1206	62.8526	92	92	92	870	612	912	3.34072	1.27325e-46	9.66953e-44	up	XLOC_017843	lncRNA	Chr10	8629178	8629529	+	2	309
LNC_010739	0.131925	0.310906	0.462199	20.8087	25.4647	21.3996	3	6	8	706	411	353	6.62469	1.60611e-46	1.19583e-43	up	XLOC_039421	lncRNA	Chr16	95569926	95570276	-	1	351
LNC_008302	3.06904	3.54429	3.00888	29.0889	26.171	22.4907	304	326	285	5457	2332	2050	3.56033	7.97243e-46	5.60609e-43	up	XLOC_030683	lncRNA	Chr14	97303567	97305507	+	1	1941
LNC_004273	3.88763	3.47876	4.05758	19.3525	19.0355	19.5283	253	210	252	2379	1112	1167	2.8597	3.97198e-43	2.51373e-40	up	XLOC_014077	lncRNA	Chr08	60831857	60833128	+	1	1272
LNC_007869	2.99147	2.79874	2.81977	0.022201	0	0.060897	536	466	482	8	0	11	-6.13286	1.31335e-41	7.6724e-39	down	XLOC_029807	lncRNA	Chr14	28449080	28466467	+	3	3511
LNC_003556	13.7723	12.3912	12.0772	0.10829	0	0.115058	511	427	428	8	0	4	-6.69021	4.18607e-39	2.11938e-36	down	XLOC_011295	lncRNA	Chr06	101753196	101756309	-	2	727
LNC_001956	0.501061	0.741629	0.729976	4.76463	4.60637	4.62222	75	104	105	1351	621	637	3.35137	1.69573e-38	8.36236e-36	up	XLOC_006134	lncRNA	Chr04	80567470	80570403	-	1	2934
LNC_006119	0.056818	0.047144	0	5.68165	7.06179	11.1629	4	3	0	569	336	543	7.89134	2.84728e-38	1.36857e-35	up	XLOC_021787	lncRNA	Chr10	39040748	39043920	-	2	1036
LNC_001056	0.004029	0.026022	0.134826	11.3508	8.8216	7.70177	1	2	7	1069	395	353	7.61842	2.1397e-37	9.90839e-35	up	XLOC_003710	lncRNA	Chr04	12194412	12195385	+	1	974
LNC_007943	9.2391	11.5475	8.8146	0.152923	0.125655	0.01524	584	678	532	19	8	1	-5.86644	4.38775e-37	1.98347e-34	down	XLOC_029938	lncRNA	Chr14	37900934	37903877	+	2	1240
LNC_013246	0.457618	0.386091	0.503497	3.80249	2.97377	3.71667	64	50	67	1005	374	477	3.48163	3.4265e-36	1.42979e-33	up	XLOC_048647	lncRNA	Chr20	136099154	136101886	+	1	2733
LNC_013774	0.309456	0.222943	0.194352	8.14857	4.45486	4.22249	53	36	32	2616	680	659	5.07877	6.37787e-36	2.60409e-33	up	XLOC_051193	lncRNA	Chr20	69434534	69437855	-	1	3322
LNC_016250	1.17749	1.84731	1.26564	0.033008	0.016734	0.033283	352	512	361	19	5	10	-5.03588	1.20252e-35	4.75647e-33	down	XLOC_059029	lncRNA	Chr22	161324125	161329974	-	1	5850
LNC_008253	1.16709	2.36196	1.96825	35.0364	24.2513	19.0465	169	317	271	9579	3150	2530	4.41668	1.93805e-35	7.58677e-33	up	XLOC_030519	lncRNA	Chr14	89484684	89487512	+	1	2829
LNC_010292	0.077758	0.127115	0.06811	2.41146	1.89016	2.14479	10	16	9	588	219	255	5.04034	2.47195e-34	9.02548e-32	up	XLOC_037709	lncRNA	Chr16	130095721	130098243	+	1	2523
LNC_001003	0.628034	0.568588	0.648428	5.8367	4.78918	4.67341	71	60	70	1238	483	482	3.57745	3.64026e-34	1.29185e-31	up	XLOC_003485	lncRNA	Chr04	1088100	1090293	+	1	2194
LNC_014344	0.008189	0.058887	0.088975	15.5663	11.6065	12.4398	1	2	3	902	320	350	8.14266	3.05905e-33	1.01893e-30	up	XLOC_053104	lncRNA	Chr22	11609041	11609639	+	1	599
LNC_003725	1.96392	2.96849	2.88076	13.9637	13.9941	13.8166	117	164	164	1574	749	757	2.94845	5.49199e-33	1.79778e-30	up	XLOC_011689	lncRNA	Chr06	128719149	128720314	-	1	1166
LNC_001815	0.315038	0.399887	0.278806	7.52091	7.58171	6.12728	12	14	10	536	257	212	4.95648	1.14416e-32	3.68187e-30	up	XLOC_005778	lncRNA	Chr04	56202066	56203292	-	5	737
LNC_003263	5.12082	5.16667	4.07454	0.047614	0.083387	0.138958	346	324	263	7	6	9	-5.20184	1.18391e-32	3.77776e-30	down	XLOC_010664	lncRNA	Chr06	49081643	49082966	-	1	1324
LNC_011229	3.49961	5.48718	5.77217	26.3928	31.3635	28.8665	86	124	134	1217	687	647	3.07684	1.8523e-32	5.86129e-30	up	XLOC_041217	lncRNA	Chr18	44119145	44121447	+	2	477
LNC_006118	0.323525	0.252876	0.298343	1.64039	1.72497	2.41071	46	34	41	442	221	316	3.19014	6.03905e-32	1.86435e-29	up	XLOC_021787	lncRNA	Chr10	39040748	39043591	-	2	2784
LNC_004900	0.148029	0.167943	0.207159	3.10813	3.87522	3.05655	11	11	14	413	245	197	4.76259	1.8425e-31	5.59706e-29	up	XLOC_016582	lncRNA	Chr08	68450855	68452226	-	1	1372
LNC_000933	2.21584	2.68451	3.29471	10.939	13.2041	14.4355	77	87	109	719	413	461	2.73663	4.83251e-31	1.42248e-28	up	XLOC_003066	lncRNA	Chr02	86064928	86065739	-	2	680
LNC_007513	35.6242	33.2741	38.056	75.5741	72.442	93.0261	1279	1110	1303	5142	2341	3075	1.67247	5.98591e-31	1.73509e-28	up	XLOC_028380	lncRNA	Chr12	67139352	67140211	-	3	704
LNC_011938	0	0	0	11.0881	12.0652	9.70029	0	0	0	3839	1984	1632	13.8898	1.25773e-30	3.56408e-28	up	XLOC_043842	lncRNA	Chr18	27070280	27089765	-	3	3582
LNC_002053	2.28376	3.80186	2.83974	13.7163	14.8636	16.9747	77	119	91	870	448	523	2.85304	1.50161e-30	4.22365e-28	up	XLOC_006722	lncRNA	Chr06	2879845	2882202	+	5	656
LNC_010125	2.09763	2.14643	2.11677	31.3475	20.4717	15.5961	163	155	157	4593	1425	1110	3.98094	4.42135e-30	1.20782e-27	up	XLOC_037042	lncRNA	Chr16	101781223	101782738	+	1	1516
LNC_005813	0.030094	0.126557	0	59.3147	40.3068	44.8521	1	2	0	1869	604	687	10.1325	7.04033e-30	1.90516e-27	up	XLOC_020245	lncRNA	Chr10	123765609	123765934	+	1	326
LNC_011934	5.86392	7.3761	6.15725	0.72049	0.540546	0.678346	849	992	851	198	71	91	-2.77865	1.18578e-29	3.10526e-27	down	XLOC_043823	lncRNA	Chr18	26025201	26028039	-	1	2839
LNC_005149	14.2242	13.5705	14.0773	0.356072	0.285699	0.052288	399	354	377	19	8	2	-5.14359	1.65777e-29	4.28418e-27	down	XLOC_017250	lncRNA	Chr08	112367721	112368270	-	1	550
LNC_004003	0.076041	0.053091	0.049201	9.31469	10.3662	7.26993	3	2	2	558	295	212	7.41942	2.53857e-29	6.42631e-27	up	XLOC_012803	lncRNA	Chr08	1901256	1927037	+	4	619
LNC_010631	4.60683	5.21931	4.9232	0.021624	0.074439	0.164989	310	326	316	3	5	11	-5.41108	5.37756e-29	1.35229e-26	down	XLOC_039144	lncRNA	Chr16	75827655	75828971	-	1	1317
LNC_007850	5.3423	5.75433	4.96224	0.008552	0.008582	0.058567	330	330	293	2	1	4	-6.90428	1.84404e-28	4.51755e-26	down	XLOC_029751	lncRNA	Chr14	24392396	24393605	+	1	1210
LNC_011326	28.6295	35.153	30.1893	3.06958	1.883	1.98266	4309	4915	4336	876	256	275	-3.19385	2.20411e-28	5.36504e-26	down	XLOC_041404	lncRNA	Chr18	62121489	62124441	+	1	2953
LNC_000545	0	0	0	48.5814	81.7606	62.5558	0	0	0	2019	1614	1263	13.3594	2.44908e-28	5.92334e-26	up	XLOC_001945	lncRNA	Chr02	9674187	9681927	-	2	430
LNC_006265	0	0	0	11.4016	10.3209	8.25848	0	0	0	2929	1260	1031	13.3421	5.92344e-28	1.40578e-25	up	XLOC_022471	lncRNA	Chr10	68392459	68401546	-	2	2658
LNC_002967	0.051657	0	0.032599	6.62392	5.55761	5.51715	3	0	2	644	257	261	7.98869	1.57294e-27	3.61986e-25	up	XLOC_009361	lncRNA	Chr06	161499674	161508833	+	3	1005
LNC_006624	0.18102	1.63325	0.977803	539.451	242.513	236.445	12	98	60	65424	13971	13930	9.11233	3.78624e-27	8.45713e-25	up	XLOC_023655	lncRNA	Chr10	141286586	141304468	-	3	1255
LNC_007900	0.354608	0.17272	0.141409	6.73156	6.8256	4.03948	22	10	9	775	373	226	5.21585	6.07701e-27	1.33385e-24	up	XLOC_029868	lncRNA	Chr14	32307635	32308824	+	1	1190
LNC_007613	1.97081	2.15712	2.09179	7.98842	7.17295	7.81902	167	170	170	1284	548	611	2.40967	1.24717e-26	2.69077e-24	up	XLOC_028654	lncRNA	Chr12	90297311	90306680	-	2	1662
LNC_003690	0.075828	0.014605	0.017581	8.36911	7.58992	7.20481	3	1	1	556	240	233	7.82473	1.35465e-26	2.90614e-24	up	XLOC_011582	lncRNA	Chr06	122876754	122884338	-	2	687
LNC_005980	1.20082	1.82964	1.23167	8.27008	11.0745	11.5385	29	41	29	378	240	256	3.34565	1.75774e-26	3.72877e-24	up	XLOC_021053	lncRNA	Chr10	14482176	14482647	-	1	472
LNC_013880	0	0	0	73.9416	78.4528	59.8165	0	0	0	2044	1030	804	12.9415	1.8017e-26	3.80079e-24	up	XLOC_051468	lncRNA	Chr20	87448026	87455615	-	2	286
LNC_011808	2.59223	2.96799	2.99246	25.7507	18.7644	14.3153	325	345	358	6107	2114	1650	3.35697	1.94595e-26	4.08241e-24	up	XLOC_043558	lncRNA	Chr18	9440478	9442931	-	1	2454
LNC_002547	0	0	0.115775	4.08039	5.15976	6.78812	0	0	6	351	211	283	7.34216	2.04486e-26	4.26634e-24	up	XLOC_008189	lncRNA	Chr06	88039040	88042661	+	2	888
LNC_003853	0	0	0	20.3488	14.9785	16.4204	0	0	0	2171	760	851	12.8487	3.80511e-26	7.81014e-24	up	XLOC_012233	lncRNA	Chr06	149824427	149830693	-	2	1104
LNC_010008	20.1767	20.9978	21.5305	0	0	0	1169	1130	1190	0	0	0	-12.3968	2.70604e-25	5.16351e-23	down	XLOC_036747	lncRNA	Chr16	83531514	83532649	+	1	1136
LNC_006917	2.08132	2.23285	2.28263	0.00582	0.012253	0	378	376	395	2	2	0	-7.98153	4.57074e-25	8.59209e-23	down	XLOC_025441	lncRNA	Chr12	58633632	58637187	+	1	3556
LNC_015559	3.23221	2.58081	2.75344	0.031481	0	0	380	282	309	7	0	0	-7.00827	4.85827e-25	9.04305e-23	down	XLOC_056912	lncRNA	Chr22	39182017	39192119	-	2	2301
LNC_000780	0	0	0	27.2984	17.5292	15.5578	0	0	0	2280	696	632	12.75	6.69195e-25	1.21847e-22	up	XLOC_002479	lncRNA	Chr02	55575911	55581793	-	2	864
LNC_013807	0	0	0	50.937	31.5818	26.5136	0	0	0	2348	692	594	12.7524	1.13625e-24	2.02562e-22	up	XLOC_051305	lncRNA	Chr20	76704359	76704835	-	1	477
LNC_004209	7.91393	9.04647	8.26974	35.4785	27.715	29.5472	418	443	416	3546	1316	1435	2.41675	1.46259e-24	2.58314e-22	up	XLOC_013844	lncRNA	Chr08	46055281	46056314	+	1	1034
LNC_010092	0	0	0	22.1756	9.47925	16.2039	0	0	0	2298	467	816	12.6973	1.4847e-24	2.61005e-22	up	XLOC_036970	lncRNA	Chr16	97451602	97461001	+	2	1072
LNC_016034	0.041227	0.077513	0.063831	4.14373	4.68406	6.00906	2	3	2	251	135	177	6.51166	2.39489e-24	4.07797e-22	up	XLOC_058264	lncRNA	Chr22	124280285	124287634	-	2	626
LNC_014608	0	0	0	7.03464	5.68016	3.78731	0	0	0	1755	673	459	12.4625	1.1284e-23	1.80792e-21	up	XLOC_053700	lncRNA	Chr22	54211504	54219941	+	2	2581
LNC_003318	13.6444	20.3681	13.3703	0.252592	0.165277	0.46714	198	274	185	7	3	7	-5.09866	1.31451e-23	2.07114e-21	down	XLOC_010840	lncRNA	Chr06	60747509	60754229	-	2	284
LNC_003058	0.438053	0.746703	0.371771	6.70448	4.34593	8.12018	15	24	13	435	134	256	4.09156	1.75026e-23	2.72381e-21	up	XLOC_009990	lncRNA	Chr06	10119716	10183983	-	3	671
LNC_011301	0.565612	0.435939	0.123023	4.67923	6.61862	13.2372	29	21	6	444	298	609	4.8075	2.29013e-23	3.52068e-21	up	XLOC_041337	lncRNA	Chr18	57514947	57520562	+	2	980
LNC_006432	0	0	0	18.5872	24.9826	15.7112	0	0	0	1078	689	443	12.1716	3.84075e-23	5.78734e-21	up	XLOC_022842	lncRNA	Chr10	97915594	97923496	-	2	600
LNC_000781	0	0	0	10.4323	26.5912	25.2946	0	0	0	617	747	727	12.1917	4.67201e-23	7.01208e-21	up	XLOC_002479	lncRNA	Chr02	55576163	55581793	-	2	612
LNC_013881	0	0	0	14.0569	21.5516	13.7278	0	0	0	941	685	446	12.1021	6.31433e-23	9.40266e-21	up	XLOC_051468	lncRNA	Chr20	87448026	87456020	-	2	692
LNC_002689	23.2783	23.2571	21.499	3.43574	2.7189	2.58735	4759	4417	4194	1332	501	488	-2.41116	6.70296e-23	9.90368e-21	down	XLOC_008570	lncRNA	Chr06	121695395	121703087	+	2	4011
LNC_002889	0	0	0	11.7206	5.59896	13.8818	0	0	0	1288	293	741	12.1103	1.00621e-22	1.47521e-20	up	XLOC_009188	lncRNA	Chr06	149824427	149830726	+	2	1137
LNC_001129	3.335	2.98335	2.77419	0.000604	0.000884	0.045526	272	226	216	1	1	4	-6.69767	2.26154e-22	3.22839e-20	down	XLOC_003867	lncRNA	Chr04	23536243	23539730	+	2	1599
LNC_014829	1.02698	1.20338	1.25923	4.28985	2.88814	5.11903	186	202	218	1470	470	852	2.314	5.15576e-22	7.09328e-20	up	XLOC_054284	lncRNA	Chr22	94821870	94825413	+	1	3544
LNC_001452	3.21022	5.42132	3.82444	0.594043	0.628168	0.887043	1712	2686	1947	601	302	436	-2.07318	6.15982e-22	8.38353e-20	down	XLOC_004757	lncRNA	Chr04	89494403	89505029	+	2	10463
LNC_011695	0.405421	0.584272	0.202547	4.22673	3.58124	4.04944	34	45	16	658	265	306	3.81928	1.19866e-21	1.57493e-19	up	XLOC_042918	lncRNA	Chr18	128059241	128060849	+	1	1609
LNC_004335	14.1712	12.6853	15.9244	0	0	0	619	515	663	0	0	0	-11.4381	2.23906e-21	2.9117e-19	down	XLOC_014257	lncRNA	Chr08	78464367	78467027	+	5	856
LNC_013047	0	0	0	12.9169	12.3612	8.02628	0	0	0	999	454	302	11.7759	2.56948e-21	3.3074e-19	up	XLOC_048101	lncRNA	Chr20	92090713	92097956	+	2	800
LNC_004508	0	0.105411	0	6.35572	15.345	14.1416	0	3	0	330	379	357	8.76729	2.83149e-21	3.63235e-19	up	XLOC_014751	lncRNA	Chr08	110547184	110547720	+	1	537
LNC_015383	10.97	7.02503	10.5056	0	0	0	758	451	692	0	0	0	-11.5184	3.14444e-21	4.00674e-19	down	XLOC_056572	lncRNA	Chr22	16112476	16116060	-	2	1354
LNC_002206	0	0	0	3.08057	1.15824	2.62527	0	0	0	1258	225	521	11.8559	3.65305e-21	4.578e-19	up	XLOC_007384	lncRNA	Chr06	28006551	28015402	+	2	4223
LNC_006476	6.01746	5.91127	4.87507	0	0	0	618	564	478	0	0	0	-11.327	6.95109e-21	8.54197e-19	down	XLOC_022939	lncRNA	Chr10	106239452	106241831	-	3	2015
LNC_005223	1.45971	1.65935	1.24172	6.93983	8.6189	8.486	37	39	30	333	197	198	2.97162	1.12409e-20	1.35936e-18	up	XLOC_017852	lncRNA	Chr10	8716735	8717230	+	1	496
LNC_003607	0.022133	0.036705	0.021732	17.0182	10.2296	4.13551	1	2	1	1079	309	128	8.61019	1.20225e-20	1.44012e-18	up	XLOC_011391	lncRNA	Chr06	110081368	110088422	-	2	656
LNC_010047	5.79192	3.58801	5.66318	0	0	0	673	388	628	0	0	0	-11.3474	1.65143e-20	1.94746e-18	down	XLOC_036853	lncRNA	Chr16	91283551	91285904	+	3	2279
LNC_010103	5.61798	6.182	6.49725	0	0.072298	0	259	265	286	0	4	0	-7.41875	1.88682e-20	2.19775e-18	down	XLOC_036984	lncRNA	Chr16	98454527	98455430	+	1	904
LNC_003181	0	0	0	11.1719	7.34304	6.27966	0	0	0	1021	319	279	11.5975	1.92101e-20	2.23072e-18	up	XLOC_010403	lncRNA	Chr06	28943665	28951486	-	2	945
LNC_001944	0	0	0	22.1461	17.7463	9.27949	0	0	0	2676	1019	545	13.0105	2.12511e-20	2.45272e-18	up	XLOC_006101	lncRNA	Chr04	78653111	78661740	-	2	1250
LNC_007559	0	0.054897	0	20.1729	19.8839	14.765	0	2	0	1001	469	356	9.98219	2.31278e-20	2.6532e-18	up	XLOC_028552	lncRNA	Chr12	78848460	78848972	-	1	513
LNC_013296	0	0	0	48.2718	26.4941	18.5799	0	0	0	3840	1001	718	13.3382	2.32757e-20	2.66212e-18	up	XLOC_048974	lncRNA	Chr20	153081844	153082666	+	1	823
LNC_005496	49.6435	41.1303	32.9384	2090.48	1381.34	551.966	792	610	502	63231	19846	8111	5.64112	2.38177e-20	2.71594e-18	up	XLOC_019251	lncRNA	Chr10	61102947	61146900	+	2	313
LNC_002492	3.99569	2.79433	3.95715	0	0.05947	0.032523	267	174	253	0	4	3	-6.36008	2.63819e-20	2.99933e-18	down	XLOC_008080	lncRNA	Chr06	74288234	74289622	+	2	1310
LNC_008010	2.92655	4.21699	3.43899	0.153596	0.220039	0.342197	209	280	234	21	15	23	-3.40709	2.66898e-20	3.02527e-18	down	XLOC_030044	lncRNA	Chr14	45047591	45048989	+	1	1399
LNC_007982	3.24087	2.15656	1.40895	17.3107	15.8139	12.0197	624	386	259	6312	2739	2129	3.27084	2.79932e-20	3.16356e-18	up	XLOC_030001	lncRNA	Chr14	42212272	42217873	+	2	3773
LNC_004568	20.6346	24.7503	26.1393	43.98	44.8561	50.7249	1090	1214	1318	4404	2134	2467	1.47766	3.00112e-20	3.37155e-18	up	XLOC_015156	lncRNA	Chr08	1291668	1293740	-	2	1036
LNC_001942	0	0	0	4.49362	3.73735	4.52541	0	0	0	642	254	314	11.2297	3.13941e-20	3.50617e-18	up	XLOC_006101	lncRNA	Chr04	78652884	78661740	-	2	1477
LNC_007640	0.031131	0.136371	0.061819	1.34706	1.30893	2.63552	3	12	6	226	105	215	4.86822	3.31174e-20	3.677e-18	up	XLOC_028739	lncRNA	Chr12	96535148	96539678	-	2	1732
LNC_008548	542.495	554.855	607.23	650.74	782.416	1102.18	24940	23696	26638	56722	32395	46670	1.04576	4.23519e-20	4.66141e-18	up	XLOC_031672	lncRNA	Chr14	135518948	135711635	+	3	902
LNC_014998	0.045299	0.086568	0.091608	11.1642	10.4256	10.9998	1	2	2	278	123	133	6.88588	5.48882e-20	5.97196e-18	up	XLOC_054887	lncRNA	Chr22	124249528	124249784	+	1	257
LNC_006621	0.422396	1.69742	0.756842	383.08	141.264	95.6207	41	151	69	69337	12145	8408	8.39414	6.36998e-20	6.91088e-18	up	XLOC_023655	lncRNA	Chr10	141215073	141264354	-	3	1873
LNC_005542	2.87205	3.52263	2.7953	0	0	0	448	511	416	0	0	0	-11.0555	6.58733e-20	7.10608e-18	down	XLOC_019426	lncRNA	Chr10	70477680	70482614	+	2	3060
LNC_007826	5.04758	3.90657	4.78001	0	0	0	530	381	479	0	0	0	-11.068	7.27323e-20	7.7797e-18	down	XLOC_029666	lncRNA	Chr14	19723234	19725446	+	2	2058
LNC_006634	15.6197	17.7131	18.5412	62.4127	47.0517	49.6885	848	893	960	6418	2298	2482	2.16077	8.99332e-20	9.51237e-18	up	XLOC_023697	lncRNA	Chr12	1005933	1007182	+	3	1064
LNC_014497	0.171806	0.164718	0.171741	2.25428	1.96619	1.64366	15	13	14	354	147	126	4.03076	1.04365e-19	1.09474e-17	up	XLOC_053518	lncRNA	Chr22	38908065	38909685	+	1	1621
LNC_010109	0	0	0	5.1917	4.75324	5.69179	0	0	0	535	233	285	11.0451	1.12705e-19	1.17897e-17	up	XLOC_036996	lncRNA	Chr16	99397284	99407074	+	3	1065
LNC_004095	0	0	0	14.7287	12.6279	7.81808	0	0	0	825	336	213	11.4014	1.34167e-19	1.3844e-17	up	XLOC_013316	lncRNA	Chr08	18323405	18323983	+	1	579
LNC_001643	10.0427	6.01275	5.12697	0.139261	0.14744	0.044843	345	192	168	10	5	2	-5.21539	2.05483e-19	2.09748e-17	down	XLOC_005460	lncRNA	Chr04	25744819	25751804	-	2	673
LNC_007995	5.28872	4.69138	4.67259	0	0	0	468	386	395	0	0	0	-10.9152	2.06726e-19	2.1045e-17	down	XLOC_030021	lncRNA	Chr14	43447380	43451719	+	2	1736
LNC_006398	0.007373	0	0	1.91499	2.16687	1.68165	2	0	0	725	390	309	9.65033	2.76787e-19	2.79525e-17	up	XLOC_022774	lncRNA	Chr10	90985977	90995108	-	2	3914
LNC_013428	3.49017	4.51229	2.97365	0.147174	0.232356	0.06071	977	1174	795	79	59	16	-4.03876	2.80327e-19	2.82349e-17	down	XLOC_049697	lncRNA	Chr20	7073537	7091454	-	2	5491
LNC_014156	0	0	0	7.70704	16.7115	12.8727	0	0	0	348	358	282	11.0893	4.36963e-19	4.34355e-17	up	XLOC_052198	lncRNA	Chr20	143876564	143884339	-	2	466
LNC_002490	0	0.110295	0.15891	6.63077	9.27996	6.17749	0	3	3	246	164	112	6.65434	4.99715e-19	4.91585e-17	up	XLOC_008078	lncRNA	Chr06	74009476	74026257	+	2	383
LNC_003424	0	0	0	5.37526	7.32193	5.78833	0	0	0	427	276	224	10.921	7.01582e-19	6.77874e-17	up	XLOC_011051	lncRNA	Chr06	72739444	72740264	-	1	821
LNC_005452	0	0	0	7.37522	8.10516	4.87906	0	0	0	588	307	189	11.1057	7.78134e-19	7.38683e-17	up	XLOC_019051	lncRNA	Chr10	52067854	52072551	+	2	824
LNC_000325	0.188687	0.101675	0.189841	1.63971	1.80814	1.79262	15	8	14	234	123	124	3.8766	8.55546e-19	8.08129e-17	up	XLOC_000904	lncRNA	Chr02	66632398	66633868	+	1	1471
LNC_010429	2.08702	2.05157	2.27697	14.1592	9.6143	9.55798	89	81	92	1135	366	372	2.92808	1.1386e-18	1.05709e-16	up	XLOC_038552	lncRNA	Chr16	23688462	23689366	-	2	829
LNC_016253	0	0	0	7.40243	9.86301	10.5545	0	0	0	348	221	241	10.7255	1.53361e-18	1.41003e-16	up	XLOC_059040	lncRNA	Chr22	161706216	161708755	-	2	486
LNC_003801	0.142507	0.481583	0.090041	9.53771	6.84943	4.822	5	15	3	577	197	142	5.39772	1.80613e-18	1.65259e-16	up	XLOC_011945	lncRNA	Chr06	140856881	140864840	-	2	626
LNC_003182	0	0	0	35.3078	7.86094	19.052	0	0	0	5675	601	1488	13.7363	1.83759e-18	1.67733e-16	up	XLOC_010403	lncRNA	Chr06	28943665	28952204	-	2	1663
LNC_007868	1.15877	2.37816	0.913078	0.024383	0.01516	0.006003	208	396	156	9	3	1	-5.75177	2.10834e-18	1.91526e-16	down	XLOC_029807	lncRNA	Chr14	28449080	28466467	+	3	3511
LNC_000385	1.27311	1.33123	0.822743	7.95779	4.82043	5.45888	202	197	125	2394	689	798	2.95846	2.48843e-18	2.23912e-16	up	XLOC_001123	lncRNA	Chr02	78809444	78812555	+	1	3112
LNC_001536	0	0	0	3.86036	5.3654	5.9048	0	0	0	321	212	239	10.6626	2.66647e-18	2.388e-16	up	XLOC_005204	lncRNA	Chr04	9065201	9068027	-	2	859
LNC_001807	0.455682	0.53713	0.635751	6.66281	4.62436	3.07316	40	44	53	1093	361	245	3.71613	2.6902e-18	2.40358e-16	up	XLOC_005761	lncRNA	Chr04	54841673	54843369	-	1	1697
LNC_015367	0	0	0	19.4364	17.7534	9.34435	0	0	0	667	290	156	11.107	2.9232e-18	2.59953e-16	up	XLOC_056497	lncRNA	Chr22	12142599	12142953	-	1	355
LNC_013024	0.118589	0.116053	0.037094	17.7175	8.39875	5.49413	3	3	1	624	141	94	6.95199	4.52443e-18	3.92241e-16	up	XLOC_048036	lncRNA	Chr20	85491339	85491702	+	1	364
LNC_005320	3.7392	3.80828	3.6303	0	0	0	330	312	306	0	0	0	-10.5176	5.12532e-18	4.40314e-16	down	XLOC_018354	lncRNA	Chr10	27275582	27277803	+	2	1729
LNC_014338	19.0896	16.2194	21.2447	0	0	0	342	270	363	0	0	0	-10.5557	5.1726e-18	4.43372e-16	down	XLOC_053088	lncRNA	Chr22	10828367	10835887	+	2	351
LNC_001943	0	0	0	19.8275	10.4932	6.88549	0	0	0	2631	662	444	12.7573	6.72573e-18	5.72622e-16	up	XLOC_006101	lncRNA	Chr04	78653111	78660912	-	2	1373
LNC_000499	0.922221	0.748638	1.19131	5.5276	5.60186	5.57695	30	23	37	341	164	167	3.06271	7.70325e-18	6.48576e-16	up	XLOC_001759	lncRNA	Chr02	96023111	96023747	+	1	637
LNC_010720	4.63704	4.75709	5.28394	0	0	0	299	285	326	0	0	0	-10.4573	8.61308e-18	7.23575e-16	down	XLOC_039377	lncRNA	Chr16	92404008	92412908	-	2	1265
LNC_010935	15.2023	10.4153	13.6538	0	0	0	387	247	332	0	0	0	-10.5427	9.27832e-18	7.7774e-16	down	XLOC_040108	lncRNA	Chr16	128501729	128503949	-	2	499
LNC_015593	5.20126	6.63455	5.7013	25.0664	31.993	20.1936	119	141	124	1081	655	423	2.68421	1.11189e-17	9.23863e-16	up	XLOC_056965	lncRNA	Chr22	43029062	43029507	-	1	446
LNC_001599	6.91656	4.39801	6.30363	0.06575	0	0	258	153	224	5	0	0	-6.87954	1.1342e-17	9.38295e-16	down	XLOC_005365	lncRNA	Chr04	18564241	18570990	-	3	730
LNC_012121	9.27673	9.51131	9.44191	14.6196	18.2691	19.3157	556	529	540	1659	985	1065	1.38589	1.29997e-17	1.06845e-15	up	XLOC_044266	lncRNA	Chr18	62330373	62331846	-	2	1174
LNC_006722	5.854	5.61179	6.85285	0.579851	0.40926	0.750421	235	209	262	44	15	28	-2.87635	1.43704e-17	1.17602e-15	down	XLOC_024343	lncRNA	Chr12	16722894	16729469	+	2	785
LNC_014057	7.80356	4.1182	3.86625	0	0	0.080997	419	206	198	0	0	4	-7.47988	1.47562e-17	1.20241e-15	down	XLOC_051826	lncRNA	Chr20	122775435	122784139	-	2	1052
LNC_013144	13.2769	13.472	12.7315	0	0	0	302	285	277	0	0	0	-10.3838	1.61549e-17	1.30518e-15	down	XLOC_048386	lncRNA	Chr20	118907311	118909750	+	2	446
LNC_003666	0	0	0	5.57394	7.00555	5.46312	0	0	0	350	209	167	10.5545	1.78207e-17	1.43063e-15	up	XLOC_011553	lncRNA	Chr06	120592579	120600577	-	2	648
LNC_000117	2.4923	2.60661	2.81867	0.005846	0.009628	0	225	219	243	2	1	0	-7.66475	1.87436e-17	1.50154e-15	down	XLOC_000424	lncRNA	Chr02	23943647	23945416	+	1	1770
LNC_008221	5.44034	6.5826	5.60403	0.058575	0.019868	0.011433	147	166	145	4	1	1	-6.10158	2.08512e-17	1.65641e-15	down	XLOC_030438	lncRNA	Chr14	84245737	84246266	+	1	530
LNC_013777	0	0	0	5.62835	8.44422	10.9768	0	0	0	245	175	232	10.4316	2.42673e-17	1.91576e-15	up	XLOC_051202	lncRNA	Chr20	69702557	69705139	-	2	450
LNC_014216	0	0	0	6.44897	11.4048	9.63614	0	0	0	260	218	189	10.4889	3.05424e-17	2.36685e-15	up	XLOC_052526	lncRNA	Chr20	158802832	158810539	-	2	416
LNC_012752	0	0	0	17.2671	15.4706	10.4806	0	0	0	458	195	135	10.6096	5.3215e-17	4.04198e-15	up	XLOC_046819	lncRNA	Chr20	28285047	28292619	+	2	274
LNC_012340	8.16994	5.01432	8.88197	0	0	0	340	194	353	0	0	0	-10.4173	5.3329e-17	4.04198e-15	down	XLOC_045024	lncRNA	Chr18	94890340	94893374	-	2	815
LNC_003829	0.009676	0.046363	0	5.7529	5.10696	2.55375	1	2	0	500	211	108	8.21279	6.36841e-17	4.77908e-15	up	XLOC_012126	lncRNA	Chr06	145902107	145903005	-	1	899
LNC_003137	1.57385	3.47057	2.02248	0.044677	0.026313	0.148761	185	378	226	10	3	17	-4.54882	6.51955e-17	4.88284e-15	down	XLOC_010273	lncRNA	Chr06	22279446	22289740	-	2	2295
LNC_000517	0	0	0	20.9029	5.02499	14.5064	0	0	0	770	88	260	10.9646	7.07835e-17	5.28053e-15	up	XLOC_001847	lncRNA	Chr02	4457100	4464787	-	2	381
LNC_012435	9.32658	10.2064	9.70681	1.52786	1.06727	1.03581	976	992	969	303	101	100	-2.44275	8.04191e-17	5.95258e-15	down	XLOC_045335	lncRNA	Chr18	112161983	112164034	-	1	2052
LNC_014058	4.15698	3.27455	2.51536	0	0	0	361	264	209	0	0	0	-10.3346	8.57488e-17	6.33474e-15	down	XLOC_051826	lncRNA	Chr20	122775435	122785192	-	4	1701
LNC_016176	0.880914	1.22827	1.30751	4.6853	4.2731	4.05671	77	100	109	773	335	326	2.46725	8.65059e-17	6.37826e-15	up	XLOC_058725	lncRNA	Chr22	147885855	147894617	-	2	1707
LNC_003437	12.1158	13.7726	13.7222	3.42817	3.55408	4.10266	1274	1345	1377	684	337	398	-1.32644	9.21704e-17	6.74353e-15	down	XLOC_011083	lncRNA	Chr06	75738920	75740981	-	1	2062
LNC_009325	5.45045	6.14315	5.04621	0.302898	0.141115	0.082072	241	252	213	26	6	4	-4.21761	1.66306e-16	1.19376e-14	down	XLOC_034210	lncRNA	Chr14	112335003	112339200	-	2	864
LNC_006401	0	0	0	1.44627	1.21686	1.47833	0	0	0	311	125	155	10.1991	2.05826e-16	1.4691e-14	up	XLOC_022774	lncRNA	Chr10	90986006	90995108	-	2	2222
LNC_007353	1.53641	2.02186	2.68138	9.44352	7.18655	7.89388	98	120	163	1138	412	462	2.51612	2.54321e-16	1.795e-14	up	XLOC_027559	lncRNA	Chr12	33202165	33203943	-	5	1246
LNC_015750	12.3905	12.6189	11.7158	48.5157	30.9156	35.8699	699	661	631	5186	1570	1863	2.19589	2.73945e-16	1.9157e-14	up	XLOC_057256	lncRNA	Chr22	74636197	74637358	-	2	1106
LNC_006266	0	0	0	2.85626	6.31168	6.11894	0	0	0	184	193	191	10.2893	2.89472e-16	2.01315e-14	up	XLOC_022471	lncRNA	Chr10	68392600	68401546	-	3	664
LNC_001280	0	0.081139	0	3.01203	3.45023	3.91914	0	3	0	226	123	143	7.53759	3.04896e-16	2.10884e-14	up	XLOC_004206	lncRNA	Chr04	55566845	55567618	+	1	774
LNC_001945	0	0	0	3.74612	13.0501	8.80198	0	0	0	168	278	192	10.5284	3.93373e-16	2.68172e-14	up	XLOC_006101	lncRNA	Chr04	78653111	78661969	-	3	464
LNC_013108	0.016378	0	0	2.02514	5.52874	5.6275	2	0	0	235	305	317	9.05317	3.96959e-16	2.69648e-14	up	XLOC_048258	lncRNA	Chr20	108491995	108493192	+	1	1198
LNC_009663	0	0	0	2.58576	1.71437	1.86243	0	0	0	388	122	136	10.2821	4.20194e-16	2.84414e-14	up	XLOC_035734	lncRNA	Chr16	8056349	8058504	+	2	1549
LNC_004577	2.82197	2.29172	2.33362	7.44766	6.87452	7.66829	150	113	119	750	329	375	2.07504	4.54138e-16	3.06842e-14	up	XLOC_015199	lncRNA	Chr08	2172105	2173394	-	3	1041
LNC_003180	0	0	0	3.03073	7.91996	5.69341	0	0	0	184	228	168	10.349	4.69251e-16	3.1649e-14	up	XLOC_010403	lncRNA	Chr06	28943665	28946018	-	2	627
LNC_007638	0	0	0	3.2586	4.19531	3.612	0	0	0	249	152	134	10.1186	4.72699e-16	3.1825e-14	up	XLOC_028739	lncRNA	Chr12	96527741	96539678	-	2	788
LNC_000109	0.932912	0.315987	0.578766	6.20836	5.45966	5.6515	28	9	17	353	148	156	3.74352	6.82866e-16	4.5017e-14	up	XLOC_000409	lncRNA	Chr02	22928183	22935189	+	2	587
LNC_007063	3.89159	3.91985	3.03653	0.009353	0	0.038638	218	204	163	1	0	2	-7.43269	6.88484e-16	4.53087e-14	down	XLOC_025912	lncRNA	Chr12	90283036	90284134	+	1	1099
LNC_007998	0.917581	2.42674	0.825936	0	0	0	207	508	178	0	0	0	-10.4398	7.00931e-16	4.6048e-14	down	XLOC_030026	lncRNA	Chr14	43864142	43878763	+	3	4419
LNC_003225	1.67957	2.01395	2.78805	0	0.029176	0	173	193	274	0	3	0	-7.48874	7.05202e-16	4.62486e-14	down	XLOC_010557	lncRNA	Chr06	39149135	39158120	-	2	2014
LNC_007558	0	0	0	12.5271	11.3379	8.79152	0	0	0	336	145	115	10.2121	7.08276e-16	4.63701e-14	up	XLOC_028551	lncRNA	Chr12	78841236	78841512	-	1	277
LNC_001203	1.37115	2.14496	0.788982	14.9208	8.96237	8.66373	77	112	43	1582	452	447	3.4784	9.28512e-16	5.98599e-14	up	XLOC_004006	lncRNA	Chr04	35932012	35937915	+	2	1097
LNC_000345	4.27459	4.71209	5.41244	0.075744	0.214943	0	221	226	267	8	10	0	-5.04686	9.37109e-16	6.03117e-14	down	XLOC_000991	lncRNA	Chr02	71192245	71199681	+	2	1011
LNC_004001	2.5022	3.21612	2.78467	9.88903	15.2728	9.71929	93	111	99	695	510	332	2.57015	1.15464e-15	7.34405e-14	up	XLOC_012803	lncRNA	Chr08	1901256	1906764	+	2	727
LNC_004603	5.73358	7.02016	6.72695	19.8287	16.8775	16.52	279	318	313	1829	740	740	1.99096	1.17893e-15	7.48225e-14	up	XLOC_015335	lncRNA	Chr08	5387333	5389777	-	5	954
LNC_001893	12.7766	14.8226	12.1334	0	0	0	205	221	186	0	0	0	-9.88741	1.19326e-15	7.55173e-14	down	XLOC_005991	lncRNA	Chr04	71761217	71761530	-	1	314
LNC_015514	3.92148	6.41598	6.08234	0.415967	0.415435	0.751331	182	276	269	37	18	33	-2.86876	1.23836e-15	7.79816e-14	down	XLOC_056856	lncRNA	Chr22	33108776	33117025	-	2	908
LNC_003090	3.17892	4.6997	5.01412	0	0	0	163	224	246	0	0	0	-9.93357	1.33871e-15	8.37111e-14	down	XLOC_010067	lncRNA	Chr06	13641420	13649739	-	2	1005
LNC_007616	0.521332	0.742855	0.640719	2.85714	1.85664	4.29964	45	59	52	459	142	336	2.70298	1.48672e-15	9.22448e-14	up	XLOC_028654	lncRNA	Chr12	90297311	90306680	-	2	1662
LNC_010139	0.427408	0.651479	0.708435	4.22815	3.36683	3.48023	20	29	32	375	142	150	3.16256	1.62177e-15	9.99704e-14	up	XLOC_037090	lncRNA	Chr16	104188922	104191149	+	4	916
LNC_010934	4.40091	4.57279	3.97616	0.327492	0.50601	0.646808	234	226	202	33	25	32	-2.66301	1.70629e-15	1.04671e-13	down	XLOC_040108	lncRNA	Chr16	128501729	128503949	-	2	1040
LNC_005723	2.25332	3.92381	2.73966	0.079586	0.014394	0.036735	116	188	135	8	1	2	-5.21583	1.79038e-15	1.09652e-13	down	XLOC_019950	lncRNA	Chr10	107538900	107539908	+	1	1009
LNC_005596	0.267461	0.150332	0.204714	5.64528	3.14665	1.73404	19	10	14	730	194	109	4.62661	2.51186e-15	1.51638e-13	up	XLOC_019575	lncRNA	Chr10	81524888	81534016	+	2	1338
LNC_002732	2.39714	1.87849	2.16242	0	0.030635	0.091984	322	234	277	0	4	12	-5.39931	2.82565e-15	1.70041e-13	down	XLOC_008666	lncRNA	Chr06	127452180	127455375	+	4	2628
LNC_004004	1.05808	0.455892	0.942371	5.74912	5.57775	5.3644	40	16	34	403	186	183	3.25556	3.15095e-15	1.88126e-13	up	XLOC_012803	lncRNA	Chr08	1901258	1927037	+	3	725
LNC_011515	2.0138	1.78977	2.56812	4.16028	4.35342	6.45862	187	154	227	731	364	551	1.71127	3.36815e-15	2.00149e-13	up	XLOC_042116	lncRNA	Chr18	93672707	93674963	+	6	1817
LNC_011871	0	0.000376	0	6.49695	6.04334	3.34526	0	1	0	586	259	147	9.98323	3.8819e-15	2.29601e-13	up	XLOC_043697	lncRNA	Chr18	16797886	16824218	-	3	933
LNC_002900	9.09694	4.80341	7.62734	0	0.216416	0.114527	281	138	225	0	6	4	-5.65888	4.01582e-15	2.36783e-13	down	XLOC_009213	lncRNA	Chr06	151826683	151829256	+	2	604
LNC_003667	0	0	0	3.6356	2.71133	5.13264	0	0	0	228	81	157	9.85171	4.1348e-15	2.43421e-13	up	XLOC_011553	lncRNA	Chr06	120592579	120600577	-	2	648
LNC_004207	0.032113	0	0	12.1872	6.07733	6.38012	1	0	0	720	171	183	10.0036	4.30034e-15	2.52775e-13	up	XLOC_013833	lncRNA	Chr08	44802242	44802852	+	1	611
LNC_011941	0	0	0	21.7113	7.27246	6.79414	0	0	0	2390	381	364	12.4412	4.3774e-15	2.56907e-13	up	XLOC_043842	lncRNA	Chr18	27080712	27089765	-	2	1139
LNC_005692	10.36	6.08548	7.52908	0	0	0	269	147	187	0	0	0	-9.86353	4.54767e-15	2.66488e-13	down	XLOC_019880	lncRNA	Chr10	103093932	103096468	+	2	508
LNC_010110	0	0	0	4.49716	4.98869	4.5997	0	0	0	220	116	110	9.83232	4.77295e-15	2.78828e-13	up	XLOC_036996	lncRNA	Chr16	99397284	99407075	+	3	506
LNC_010716	0.042652	0	0	3.77706	10.0487	6.54741	2	0	0	232	293	196	8.81048	4.88505e-15	2.84939e-13	up	XLOC_039376	lncRNA	Chr16	92393464	92399124	-	2	635
LNC_001281	0	0	0	4.00398	7.53451	7.98731	0	0	0	151	135	146	9.87019	5.00135e-15	2.90829e-13	up	XLOC_004208	lncRNA	Chr04	55787790	55788178	+	1	389
LNC_012437	0	0	0	6.43481	8.91122	4.77231	0	0	0	249	164	90	10.04	5.80817e-15	3.35179e-13	up	XLOC_045350	lncRNA	Chr18	112788937	112789336	-	1	400
LNC_015606	4.55843	5.65656	4.94237	0.03696	0	0	164	189	169	3	0	0	-7.30273	6.22879e-15	3.5816e-13	down	XLOC_056997	lncRNA	Chr22	45905538	45907792	-	2	703
LNC_003999	0.768492	1.18257	0.84208	3.98675	3.76146	6.55922	24	34	25	232	104	185	2.81085	6.23469e-15	3.5816e-13	up	XLOC_012802	lncRNA	Chr08	1892318	1894061	+	3	600
LNC_008231	5.82012	4.90083	5.21149	0.47949	0.262151	0.891331	388	303	331	61	16	55	-2.82384	6.72351e-15	3.83918e-13	down	XLOC_030472	lncRNA	Chr14	87151582	87152886	+	1	1305
LNC_000552	0	0	0	70.2125	27.4916	20.2926	0	0	0	2131	397	300	12.3088	7.135e-15	4.04978e-13	up	XLOC_001987	lncRNA	Chr02	12368276	12368589	-	1	314
LNC_001642	2.66138	10.1164	11.7149	0	0	0	92	323	384	0	0	0	-10.2679	7.45286e-15	4.20505e-13	down	XLOC_005460	lncRNA	Chr04	25744819	25751804	-	2	673
LNC_003889	0	0	0	6.02487	3.46887	4.65078	0	0	0	309	85	116	9.92648	8.25098e-15	4.62786e-13	up	XLOC_012285	lncRNA	Chr06	153897251	153905759	-	2	530
LNC_006400	0	0	0	1.45783	1.02625	0.922395	0	0	0	314	105	97	9.96277	8.34365e-15	4.65919e-13	up	XLOC_022774	lncRNA	Chr10	90986006	90995108	-	2	2222
LNC_014496	1.46474	2.52553	2.83871	7.11517	7.42358	9.26308	54	86	99	489	243	310	2.2952	9.11539e-15	5.05299e-13	up	XLOC_053517	lncRNA	Chr22	38898784	38901309	+	2	711
LNC_012324	1.52299	1.35237	1.25133	3.7795	3.82984	6.87043	71	58	55	330	159	291	2.25669	9.23398e-15	5.11126e-13	up	XLOC_044987	lncRNA	Chr18	93443455	93446879	-	2	902
LNC_006023	6.3989	8.00363	9.40977	13.9451	14.3277	22.5399	231	268	324	953	465	749	1.57023	9.74523e-15	5.36299e-13	up	XLOC_021188	lncRNA	Chr10	19240287	19244248	-	5	707
LNC_006338	0.854974	1.01909	0.719525	6.8071	5.42134	3.52735	56	62	45	843	319	213	3.18122	1.05166e-14	5.76242e-13	up	XLOC_022639	lncRNA	Chr10	80316672	80317952	-	1	1281
LNC_008784	0	0	0	6.81292	6.9734	6.06257	0	0	0	226	110	98	9.77819	1.08439e-14	5.91616e-13	up	XLOC_032878	lncRNA	Chr14	15846549	15846891	-	1	343
LNC_015558	2.03178	2.02427	1.45796	0	0	0	200	185	137	0	0	0	-9.65896	1.27414e-14	6.89199e-13	down	XLOC_056912	lncRNA	Chr22	39166313	39192137	-	3	1927
LNC_013049	4.44452	5.41573	4.72287	0	0	0	158	178	160	0	0	0	-9.58365	1.3654e-14	7.37511e-13	down	XLOC_048105	lncRNA	Chr20	92138433	92140945	+	2	694
LNC_012957	0	0	0	9.0142	4.07372	3.54635	0	0	0	460	99	88	10.2119	1.43611e-14	7.72405e-13	up	XLOC_047898	lncRNA	Chr20	76704376	76704903	+	1	528
LNC_002705	0.841019	0.832814	1.01637	3.59843	4.91405	3.40514	50	46	58	404	262	186	2.67544	1.44932e-14	7.7731e-13	up	XLOC_008599	lncRNA	Chr06	123934012	123935172	+	1	1161
LNC_014449	20.5904	20.4341	19.5465	84.5724	87.329	50.0759	500	461	453	3891	1909	1119	2.4438	1.58591e-14	8.4342e-13	up	XLOC_053410	lncRNA	Chr22	30281919	30282394	+	1	476
LNC_015920	0	0	0	2466.68	2633.03	0	0	0	0	88197	44718	0	30	1.60342e-14	8.5154e-13	up	XLOC_057887	lncRNA	Chr22	104391075	104415134	-	2	370
LNC_011940	0	0	0	3.68618	2.21155	0.858312	0	0	0	529	151	60	10.4338	1.68968e-14	8.92844e-13	up	XLOC_043842	lncRNA	Chr18	27080339	27089736	-	2	1483
LNC_014896	24.7507	26.1471	22.8173	44.2937	47.8819	46.3244	1206	1184	1061	4092	2102	2079	1.43036	1.74914e-14	9.212e-13	up	XLOC_054513	lncRNA	Chr22	105341923	105342878	+	1	956
LNC_002352	0	0	0	8.30132	4.90793	3.62468	0	0	0	382	108	81	10.0729	1.85019e-14	9.71721e-13	up	XLOC_007719	lncRNA	Chr06	50736535	50737010	+	1	476
LNC_000785	0	0	0	4.83492	2.76848	3.12597	0	0	0	310	85	98	9.87035	2.15282e-14	1.12444e-12	up	XLOC_002499	lncRNA	Chr02	56901019	56909714	-	2	662
LNC_001074	0	0	0	7.32923	6.66027	4.70741	0	0	0	263	114	82	9.83414	2.25628e-14	1.17221e-12	up	XLOC_003782	lncRNA	Chr04	17664304	17672002	+	2	370
LNC_003134	1.55207	1.89966	1.08822	0	0	0	182	207	122	0	0	0	-9.62992	2.59649e-14	1.33596e-12	down	XLOC_010273	lncRNA	Chr06	22279446	22289740	-	2	2295
LNC_011030	1.03046	2.71185	0.482176	0	0	0	204	498	91	0	0	0	-10.2721	3.09035e-14	1.57936e-12	down	XLOC_040662	lncRNA	Chr18	7244945	7249138	+	3	3874
LNC_014568	2.75086	4.43243	3.20769	0.112857	0.357063	0.10143	754	1129	839	59	89	26	-3.62335	3.16765e-14	1.61452e-12	down	XLOC_053625	lncRNA	Chr22	46446275	46463870	+	3	5378
LNC_015378	1.58279	2.56083	2.27882	4.96656	4.75002	6.38111	121	182	166	719	327	449	1.82914	3.97348e-14	2.00107e-12	up	XLOC_056555	lncRNA	Chr22	15069559	15073872	-	7	1497
LNC_002054	0	0	0	2.96409	6.09016	7.8064	0	0	0	115	112	147	9.67226	4.11913e-14	2.06894e-12	up	XLOC_006725	lncRNA	Chr06	2934628	2935886	+	3	399
LNC_006228	7.66512	9.93209	5.83613	105.607	90.01	25.6093	117	141	85	3052	1236	360	3.8629	4.44332e-14	2.21711e-12	up	XLOC_022309	lncRNA	Chr10	61098058	61098356	-	1	299
LNC_001089	0	0	0	5.44717	4.73701	4.25825	0	0	0	222	92	85	9.62971	5.12147e-14	2.51907e-12	up	XLOC_003805	lncRNA	Chr04	18724901	18725321	+	1	421
LNC_011421	1.07772	0.745011	1.38102	5.41262	4.83572	5.06203	40	26	49	381	162	173	2.78188	5.55108e-14	2.72333e-12	up	XLOC_041726	lncRNA	Chr18	76029195	76030037	+	2	728
LNC_008666	2.54156	2.89285	2.039	30.7353	24.3033	9.34971	60	64	46	1376	517	204	3.71797	5.84597e-14	2.85333e-12	up	XLOC_032200	lncRNA	Chr14	158178656	158179118	+	1	463
LNC_014450	2.08295	1.89237	2.1286	8.96944	11.3232	6.41187	90	76	88	732	439	255	2.68102	5.85452e-14	2.85333e-12	up	XLOC_053411	lncRNA	Chr22	30289206	30290049	+	1	844
LNC_011942	0	0	0	1.00376	3.5732	2.52554	0	0	0	105	178	129	9.89788	5.86116e-14	2.85333e-12	up	XLOC_043842	lncRNA	Chr18	27086887	27089765	-	2	1082
LNC_008770	2.11283	1.7974	2.2624	0	0	0	156	123	159	0	0	0	-9.40158	6.97756e-14	3.35199e-12	down	XLOC_032809	lncRNA	Chr14	11804666	11807883	-	2	1445
[truncated: 2,279 more rows]

## Sheet: Table S10
Table S10. The differentially expressed lncRNAs in the comparison of tlbj vs. lshj
[truncated: 1,226 more rows]

[truncated: 15 more sheets: Table S11, Table S12, Table S13, Table S14, Table S15, Table S16, Table S17, Table S18, Table S19, Table S20, Table S21, Table S22, Table S23, Table S24, Table S25]
